# Supplementary material for: Matrix Gla protein (MGP), GATA3, and TRPS1: a novel diagnostic panel to determine breast origin
Source: Breast Cancer Res. 2022 Oct 25;24:70. doi: 10.1186/s13058-022-01569-1 (PMC9598034; doi:10.1186/s13058-022-01569-1)
Supplement: Supplementary file 3 — Additional file 3. Table S2. Expression change of 17 genes in paired breast cancers and their metastases [file 13058_2022_1569_MOESM3_ESM.xlsx]

## Sheet: TCGA_tumor_common_gene_mets
Supplementary Table S2. Expression change of 17 genes in paired breast cancers and their metastases.
	All Metastases (n=54)			Brain Metastases (n=22)			Bone Metastases (n=11)			Ovary Metastases (n=14)			GI Metastases (n=7)
Gene	log2(fold change)	p-value	FDR	log2(fold change)	p-value	FDR	log2(fold change)	p-value	FDR	log2(fold change)	p-value	FDR	log2(fold change)	p-value	FDR
ADIPOQ	-1.51203	1.5526e-05	0.000263942	-1.69356	2.40326e-07	4.08555e-06	-0.338087	0.725715	0.92414	-2.21278	0.00591059	0.046787	-1.38479	0.274605	0.391654
NPY1R	-0.972966	0.000123382	0.00104874	-1.20724	0.00592316	0.0335646	-0.345074	0.473949	0.92414	-1.33409	0.00825652	0.046787	-0.501133	0.457804	0.518844
FSIP1	-0.765057	0.000321517	0.00182193	-0.413343	0.107484	0.203025	-0.932388	0.171538	0.691452	-0.941465	0.00784516	0.046787	-1.25468	0.0933752	0.226768
FGF10	-0.751243	0.000613285	0.00260646	-1.23942	4.28423e-06	3.64159e-05	-0.898444	0.12663	0.691452	-0.0205791	0.967877	0.96801	-0.446984	0.372505	0.477379
ANKRD30A	-1.48416	0.00246859	0.0083932	-0.870128	0.128448	0.218362	-0.744138	0.539657	0.92414	-0.76291	0.338117	0.574799	-6.0194	0.0014252	0.0242284
LMX1B	-0.424951	0.0272084	0.0770905	-0.0699032	0.729876	0.796339	-0.255727	0.48823	0.92414	-0.50801	0.267033	0.504397	-1.64062	0.0423859	0.18014
TRPS1	-0.316735	0.035753	0.0868286	-0.00394923	0.980896	0.980896	-0.105002	0.646378	0.92414	-0.645993	0.0370619	0.1105	-0.973984	0.220264	0.391654
NAT1	-0.363955	0.0880275	0.187058	-0.065188	0.749496	0.796339	-0.883931	0.203368	0.691452	-0.244471	0.593374	0.708426	-0.724796	0.271098	0.391654
CST9	-0.205022	0.106456	0.201084	-0.286052	0.0377558	0.106975	-0.0898181	0.85467	0.956949	-0.121475	0.612024	0.708426	-0.298483	0.0223063	0.18014
CYP4Z1	-0.456216	0.169651	0.288406	0.684435	0.0181623	0.0617517	-0.256716	0.577922	0.92414	-1.85664	0.0328218	0.1105	-1.55377	0.276462	0.391654
PIP	0.32936	0.303966	0.469766	0.379223	0.402655	0.574699	-0.121814	0.761056	0.92414	1.61628	0.053142	0.129059	-1.69221	0.0358141	0.18014
MGP	-0.224689	0.355104	0.503064	0.270687	0.40567	0.574699	-0.233215	0.734567	0.92414	-0.974046	0.0390001	0.1105	-0.269473	0.711728	0.711728
ANKRD30B	0.191246	0.390092	0.510121	0.15178	0.54074	0.707122	0.357007	0.436097	0.92414	-0.0209899	0.96801	0.96801	0.479269	0.630492	0.669898
SCGB2A2	-0.390503	0.426863	0.518333	0.941366	0.095613	0.203025	-0.0878932	0.928474	0.956949	-1.66605	0.200115	0.425245	-2.5008	0.0844692	0.226768
TFAP2B	-0.22019	0.502229	0.569193	0.666287	0.0902775	0.203025	-1.37646	0.0412577	0.691452	-0.628432	0.50683	0.708426	-0.372788	0.393136	0.477379
MUCL1	-0.123365	0.772412	0.820687	0.226943	0.700642	0.796339	-1.08327	0.123308	0.691452	0.602045	0.625082	0.708426	-1.16673	0.0818014	0.226768
CYP4Z2P	-0.00649263	0.977346	0.977346	0.534901	0.0162172	0.0617517	-0.0318065	0.956949	0.956949	-0.268134	0.54618	0.708426	-1.14495	0.275868	0.391654
