# Supplementary material for: Matrix Gla protein (MGP), GATA3, and TRPS1: a novel diagnostic panel to determine breast origin
Source: Breast Cancer Res. 2022 Oct 25;24:70. doi: 10.1186/s13058-022-01569-1 (PMC9598034; doi:10.1186/s13058-022-01569-1)
Supplement: Supplementary file 4 — Additional file 4. Table S3. Correlation between protein and mRNA levels of 9 candidate genes. [file 13058_2022_1569_MOESM4_ESM.xlsx]

## Sheet: TCGA_tumor_common_gene_met_corr
Supplementary Table S3. Correlation between protein and mRNA levels of 9 candidate genes.
Gene	correlation coefficient	p-value	FDR
NAT1	0.690877	0	0
MGP	0.641033	0	0
SCGB2A2	0.605771	7.5693e-12	2.27079e-11
LMX1B	0.58417	0	0
TFAP2B	0.581121	2.85789e-10	6.85893e-10
TRPS1	0.520838	2.02224e-08	4.04448e-08
CYP4Z1	0.379457	0.00633211	0.010855
PIP	0.237054	0.0148994	0.022349
MUCL1	0.201006	0.0399323	0.0532431
