# Supplementary material for: Matrix Gla protein (MGP), GATA3, and TRPS1: a novel diagnostic panel to determine breast origin
Source: Breast Cancer Res. 2022 Oct 25;24:70. doi: 10.1186/s13058-022-01569-1 (PMC9598034; doi:10.1186/s13058-022-01569-1)
Supplement: Supplementary file 5 — Additional file 5. Table S4. The immunoreactive scores of GATA3, TRPS1 and MGP in 1201 cases of breast cancer. [file 13058_2022_1569_MOESM5_ESM.xlsx]

## Sheet: Sheet1
Supplementary Table S4. The immunoreactive scores of GATA3, TRPS1 and MGP in 1201 cases of breast cancer.
No.	Pathology Slide ID	Subtype	BC_Type	Heterologous component	GATA3_percentage	GATA3_intensity	GATA3_IRS_score	GATA3_final_status	TRPS1_percentage	TRPS1_intensity	TRPS1_IRS_score	TRPS1_final_status	MGP_percentage	MGP_intensity	MGP_IRS_score	MGP_final_status
1	395453	ER/PR+	IBC-NST	-	3	3	9	3	2	2	4	2	2	1	2	1
2	395507	HER2+	IBC-NST	-	2	2	4	2	2	3	6	3	2	3	6	3
3	395619	ER/PR+	IBC-NST	-	3	3	9	3	3	3	9	3	3	1	3	2
4	395697	HER2+	IBC-NST	-	1	1	1	0	2	1	2	1	2	2	4	2
5	395840	HER2+	IBC-NST	-	3	2	6	3	2	2	4	2	1	1	1	0
6	395859	ER/PR+	IBC-NST	-	3	3	9	3	3	3	9	3	2	3	6	3
7	395918	ER/PR+	IBC-NST	-	3	3	9	3	2	2	4	2	2	1	2	1
8	395923	ER/PR+	IBC-NST	-	2	2	4	2	3	2	6	3	3	2	6	3
9	396209	ER/PR+	IBC-NST	-	3	3	9	3	3	2	6	3	2	1	2	1
10	396216	TNBC	IBC-NST	-	0	0	0	0	3	2	6	3	2	1	2	1
11	396286	TNBC	IBC-NST	-	2	2	4	2	1	1	1	0	2	1	2	1
12	396520	ER/PR+	IBC-NST	-	3	3	9	3	2	1	2	1	1	3	3	2
13	396609	HER2+	IBC-NST	-	1	1	1	0	1	1	1	0	3	2	6	3
14	396677	ER/PR+	IBC-NST	-	3	3	9	3	3	2	6	3	2	2	4	2
15	396727	ER/PR+	IBC-NST	-	3	3	9	3	3	2	6	3	2	2	4	2
16	396798	HER2+	IBC-NST	-	3	3	9	3	2	1	2	1	2	1	2	1
17	396804	ER/PR+	IBC-NST	-	3	3	9	3	3	3	9	3	2	2	4	2
18	396850	ER/PR+	IBC-NST	-	3	3	9	3	3	2	6	3	3	1	3	2
19	396867	ER/PR+	IBC-NST	-	3	3	9	3	1	1	1	0	1	1	1	0
20	396949	ER/PR+	IBC-NST	-	3	3	9	3	3	2	6	3	2	1	2	1
21	396950	ER/PR+	IBC-NST	-	3	3	9	3	3	2	6	3	2	1	2	1
22	397094	HER2+	IBC-NST	-	3	2	6	3	2	2	4	2	3	1	3	2
23	397109	ER/PR+	IBC-NST	-	2	2	4	2	2	2	4	2	2	3	6	3
24	397154	HER2+	IBC-NST	-	3	3	9	3	3	2	6	3	1	1	1	0
25	397205	ER/PR+	IBC-NST	-	2	3	6	3	2	1	2	1	2	1	2	1
26	397248	ER/PR+	IBC-NST	-	3	1	3	2	2	1	2	1	2	1	2	1
27	397310	HER2+	IBC-NST	-	3	2	6	3	3	3	9	3	2	1	2	1
28	397311	HER2+	IBC-NST	-	1	1	1	0	2	2	4	2	3	3	9	3
29	397312	HER2+	IBC-NST	-	0	0	0	0	2	1	2	1	0	0	0	0
30	397324	HER2+	IBC-NST	-	3	3	9	3	3	2	6	3	2	3	6	3
31	397331	TNBC	IBC-NST	-	0	0	0	0	1	1	1	0	1	1	1	0
32	397342	ER/PR+	IBC-NST	-	3	3	9	3	3	3	9	3	2	2	4	2
33	397381	ER/PR+	IBC-NST	-	3	2	6	3	2	2	4	2	2	2	4	2
34	397530	ER/PR+	IBC-NST	-	3	3	9	3	3	3	9	3	2	1	2	1
35	397718	ER/PR+	IBC-NST	-	2	3	6	3	3	2	6	3	3	2	6	3
36	397800	ER/PR+	IBC-NST	-	3	3	9	3	3	3	9	3	3	3	9	3
37	397936	HER2+	IBC-NST	-	1	1	1	0	2	2	4	2	3	2	6	3
38	398044	HER2+	IBC-NST	-	3	2	6	3	3	2	6	3	2	1	2	1
39	398045	HER2+	IBC-NST	-	0	0	0	0	2	1	2	1	2	1	2	1
40	398107	HER2+	IBC-NST	-	1	1	1	0	2	1	2	1	2	2	4	2
41	398172	ER/PR+	IBC-NST	-	3	2	6	3	2	2	4	2	2	2	4	2
42	398192	HER2+	IBC-NST	-	3	2	6	3	2	2	4	2	3	1	3	2
43	398241	HER2+	IBC-NST	-	1	1	1	0	3	2	6	3	0	0	0	0
44	398263	ER/PR+	IBC-NST	-	3	3	9	3	3	2	6	3	2	1	2	1
45	398316	HER2+	IBC-NST	-	3	3	9	3	3	2	6	3	1	1	1	0
46	398495	TNBC	IBC-NST	-	2	2	4	2	3	2	6	3	2	1	2	1
47	398566	HER2+	IBC-NST	-	1	2	2	1	2	2	4	2	1	1	1	0
48	398571	HER2+	IBC-NST	-	1	1	1	0	1	1	1	0	2	3	6	3
49	398649	HER2+	IBC-NST	-	2	1	2	1	2	1	2	1	1	3	3	2
50	398735	ER/PR+	IBC-NST	-	2	3	6	3	2	2	4	2	2	2	4	2
51	398804	ER/PR+	IBC-NST	-	3	3	9	3	3	2	6	3	2	2	4	2
52	398809	TNBC	IBC-NST	-	0	0	0	0	3	2	6	3	1	1	1	0
53	398812	ER/PR+	IBC-NST	-	3	2	6	3	2	1	2	1	1	3	3	2
54	399022	HER2+	IBC-NST	-	0	0	0	0	1	1	1	0	1	3	3	2
55	399026	HER2+	IBC-NST	-	3	3	9	3	3	2	6	3	2	3	6	3
56	399098	ER/PR+	IBC-NST	-	2	2	4	2	2	2	4	2	1	2	2	1
57	399181	HER2+	IBC-NST	-	2	2	4	2	2	2	4	2	3	3	9	3
58	399237	TNBC	IBC-NST	-	3	3	9	3	3	1	3	2	0	0	0	0
59	399266	ER/PR+	IBC-NST	-	3	2	6	3	3	2	6	3	2	1	2	1
60	399268	ER/PR+	IBC-NST	-	3	2	6	3	3	2	6	3	1	2	2	1
61	399277	ER/PR+	IBC-NST	-	3	1	3	2	3	1	3	2	3	2	6	3
62	399279	HER2+	IBC-NST	-	0	0	0	0	1	1	1	0	2	1	2	1
63	399330	ER/PR+	IBC-NST	-	3	3	9	3	3	2	6	3	1	2	2	1
64	399335	TNBC	IBC-NST	-	0	0	0	0	3	2	6	3	2	2	4	2
65	399417	ER/PR+	IBC-NST	-	3	3	9	3	2	2	4	2	1	2	2	1
66	399470	ER/PR+	IBC-NST	-	3	3	9	3	2	2	4	2	2	1	2	1
67	399504	ER/PR+	IBC-NST	-	1	1	1	0	0	0	0	0	2	2	4	2
68	399568	TNBC	IBC-NST	-	0	0	0	0	1	1	1	0	2	1	2	1
69	399572	ER/PR+	IBC-NST	-	2	2	4	2	0	0	0	0	2	2	4	2
70	399674	HER2+	IBC-NST	-	3	2	6	3	2	2	4	2	1	3	3	2
71	399906	HER2+	IBC-NST	-	2	2	4	2	2	1	2	1	2	3	6	3
72	399911	TNBC	IBC-NST	-	1	1	1	0	2	2	4	2	1	2	2	1
73	399925	ER/PR+	IBC-NST	-	3	3	9	3	2	2	4	2	2	1	2	1
74	399997	ER/PR+	IBC-NST	-	2	1	2	1	1	1	1	0	3	2	6	3
75	400048	TNBC	IBC-NST	-	3	3	9	3	3	3	9	3	2	1	2	1
76	400063	TNBC	IBC-NST	-	2	2	4	2	3	2	6	3	2	2	4	2
77	400157	TNBC	IBC-NST	-	1	1	1	0	1	1	1	0	1	1	1	0
78	400382	ER/PR+	IBC-NST	-	3	3	9	3	2	2	4	2	3	1	3	2
79	400535	ER/PR+	IBC-NST	-	3	3	9	3	2	1	2	1	3	1	3	2
80	400548	ER/PR+	IBC-NST	-	3	3	9	3	2	2	4	2	1	2	2	1
81	400604	HER2+	IBC-NST	-	2	2	4	2	2	2	4	2	2	1	2	1
82	400610	ER/PR+	IBC-NST	-	3	3	9	3	3	2	6	3	2	1	2	1
83	400687	HER2+	IBC-NST	-	1	1	1	0	2	1	2	1	2	1	2	1
84	400698	ER/PR+	IBC-NST	-	3	3	9	3	3	2	6	3	3	3	9	3
85	400776	ER/PR+	IBC-NST	-	3	2	6	3	3	2	6	3	3	2	6	3
86	400778	ER/PR+	IBC-NST	-	3	2	6	3	1	1	1	0	0	0	0	0
87	400781	TNBC	IBC-NST	-	0	0	0	0	1	1	1	0	3	2	6	3
88	400931	ER/PR+	IBC-NST	-	3	3	9	3	3	3	9	3	2	1	2	1
89	400940	TNBC	IBC-NST	-	3	2	6	3	3	2	6	3	2	1	2	1
90	400955	ER/PR+	IBC-NST	-	3	2	6	3	2	2	4	2	1	2	2	1
91	401025	HER2+	IBC-NST	-	3	2	6	3	3	3	9	3	3	1	3	2
92	401090	HER2+	IBC-NST	-	2	1	2	1	2	1	2	1	2	2	4	2
93	401103	ER/PR+	IBC-NST	-	3	3	9	3	3	3	9	3	3	3	9	3
94	401162	HER2+	IBC-NST	-	3	3	9	3	3	2	6	3	3	2	6	3
95	401413	ER/PR+	IBC-NST	-	2	2	4	2	2	1	2	1	2	2	4	2
96	401506	ER/PR+	IBC-NST	-	2	2	4	2	3	1	3	2	3	2	6	3
97	401580	ER/PR+	IBC-NST	-	3	3	9	3	3	2	6	3	1	1	1	0
98	401764	ER/PR+	IBC-NST	-	2	3	6	3	2	3	6	3	2	2	4	2
99	401780	HER2+	IBC-NST	-	3	3	9	3	3	3	9	3	2	2	4	2
100	401846	ER/PR+	IBC-NST	-	2	2	4	2	2	1	2	1	3	3	9	3
101	402079	ER/PR+	IBC-NST	-	2	2	4	2	1	1	1	0	1	1	1	0
102	402431	ER/PR+	IBC-NST	-	3	3	9	3	3	2	6	3	2	1	2	1
103	402502	HER2+	IBC-NST	-	3	3	9	3	3	3	9	3	2	3	6	3
104	402559	ER/PR+	IBC-NST	-	3	3	9	3	3	2	6	3	2	1	2	1
105	402642	HER2+	IBC-NST	-	2	2	4	2	2	1	2	1	3	2	6	3
106	402661	TNBC	IBC-NST	-	1	1	1	0	3	2	6	3	0	0	0	0
107	402926	HER2+	IBC-NST	-	2	2	4	2	3	2	6	3	1	2	2	1
108	402941	ER/PR+	IBC-NST	-	3	3	9	3	3	2	6	3	1	1	1	0
109	402944	ER/PR+	IBC-NST	-	3	3	9	3	3	2	6	3	2	3	6	3
110	402945	TNBC	IBC-NST	-	3	2	6	3	1	1	1	0	2	1	2	1
111	403179	ER/PR+	IBC-NST	-	3	3	9	3	2	2	4	2	3	2	6	3
112	403239	TNBC	IBC-NST	-	3	3	9	3	3	2	6	3	3	2	6	3
113	403314	ER/PR+	IBC-NST	-	1	1	1	0	3	2	6	3	2	3	6	3
114	403394	TNBC	IBC-NST	-	3	3	9	3	3	2	6	3	1	1	1	0
115	403461	HER2+	IBC-NST	-	0	0	0	0	0	0	0	0	3	2	6	3
116	403463	ER/PR+	IBC-NST	-	3	1	3	2	2	1	2	1	3	2	6	3
117	403602	HER2+	IBC-NST	-	3	3	9	3	3	3	9	3	3	2	6	3
118	403604	TNBC	IBC-NST	-	1	1	1	0	2	2	4	2	1	2	2	1
119	403724	ER/PR+	IBC-NST	-	3	2	6	3	2	2	4	2	1	2	2	1
120	403726	ER/PR+	IBC-NST	-	3	2	6	3	3	3	9	3	2	2	4	2
121	403745	ER/PR+	IBC-NST	-	3	3	9	3	2	2	4	2	2	1	2	1
122	403800	ER/PR+	IBC-NST	-	2	3	6	3	3	2	6	3	1	3	3	2
123	403839	HER2+	IBC-NST	-	2	1	2	1	3	2	6	3	2	2	4	2
124	403955	TNBC	IBC-NST	-	3	3	9	3	3	2	6	3	2	2	4	2
125	403966	TNBC	IBC-NST	-	0	0	0	0	2	2	4	2	2	2	4	2
126	404048	HER2+	IBC-NST	-	3	3	9	3	3	3	9	3	3	2	6	3
127	404110	ER/PR+	IBC-NST	-	3	3	9	3	3	3	9	3	3	3	9	3
128	404186	TNBC	IBC-NST	-	0	0	0	0	3	2	6	3	1	2	2	1
129	404329	TNBC	IBC-NST	-	3	3	9	3	3	2	6	3	2	2	4	2
130	404373	ER/PR+	IBC-NST	-	3	3	9	3	2	2	4	2	3	2	6	3
131	404478	ER/PR+	IBC-NST	-	3	3	9	3	3	3	9	3	2	1	2	1
132	404490	ER/PR+	IBC-NST	-	3	3	9	3	3	3	9	3	3	2	6	3
133	404578	ER/PR+	IBC-NST	-	3	3	9	3	2	2	4	2	2	1	2	1
134	404758	ER/PR+	IBC-NST	-	3	2	6	3	3	2	6	3	3	1	3	2
135	404792	TNBC	IBC-NST	-	1	1	1	0	2	2	4	2	2	2	4	2
136	405083	ER/PR+	IBC-NST	-	3	3	9	3	3	2	6	3	0	0	0	0
137	405090	TNBC	IBC-NST	-	3	3	9	3	3	2	6	3	3	3	9	3
138	405175	HER2+	IBC-NST	-	1	1	1	0	3	2	6	3	3	2	6	3
139	405255	ER/PR+	IBC-NST	-	3	2	6	3	2	1	2	1	2	3	6	3
140	405409	ER/PR+	IBC-NST	-	3	3	9	3	3	3	9	3	2	2	4	2
141	405554	ER/PR+	IBC-NST	-	3	3	9	3	3	2	6	3	2	1	2	1
142	405632	TNBC	IBC-NST	-	0	0	0	0	1	1	1	0	2	2	4	2
143	405745	HER2+	IBC-NST	-	0	0	0	0	2	1	2	1	2	1	2	1
144	405748	HER2+	IBC-NST	-	1	1	1	0	1	1	1	0	1	1	1	0
145	405823	HER2+	IBC-NST	-	3	2	6	3	3	2	6	3	3	2	6	3
146	405831	TNBC	IBC-NST	-	1	1	1	0	3	2	6	3	2	2	4	2
147	405926	ER/PR+	IBC-NST	-	2	2	4	2	2	2	4	2	3	3	9	3
148	405943	ER/PR+	IBC-NST	-	3	3	9	3	1	1	1	0	2	1	2	1
149	406054	TNBC	IBC-NST	-	0	0	0	0	1	1	1	0	3	3	9	3
150	406093	HER2+	IBC-NST	-	1	1	1	0	2	1	2	1	3	2	6	3
151	406262	TNBC	IBC-NST	-	0	0	0	0	3	2	6	3	2	3	6	3
152	406278	ER/PR+	IBC-NST	-	3	3	9	3	3	3	9	3	1	3	3	2
153	406329	ER/PR+	IBC-NST	-	3	3	9	3	3	2	6	3	3	2	6	3
154	406405	TNBC	IBC-NST	-	0	0	0	0	2	2	4	2	2	2	4	2
155	406564	HER2+	IBC-NST	-	3	3	9	3	2	1	2	1	1	2	2	1
156	406629	ER/PR+	IBC-NST	-	3	2	6	3	2	2	4	2	2	2	4	2
157	406684	HER2+	IBC-NST	-	0	0	0	0	2	1	2	1	2	1	2	1
158	406758	TNBC	IBC-NST	-	0	0	0	0	2	1	2	1	0	0	0	0
159	406759	ER/PR+	IBC-NST	-	1	1	1	0	3	1	3	2	1	1	1	0
160	406812	ER/PR+	IBC-NST	-	3	3	9	3	2	2	4	2	0	0	0	0
161	406866	ER/PR+	IBC-NST	-	0	0	0	0	2	1	2	1	2	3	6	3
162	406868	ER/PR+	IBC-NST	-	3	2	6	3	2	2	4	2	0	0	0	0
163	407090	TNBC	IBC-NST	-	0	0	0	0	3	3	9	3	3	2	6	3
164	407216	ER/PR+	IBC-NST	-	3	3	9	3	2	2	4	2	1	2	2	1
165	407385	ER/PR+	IBC-NST	-	3	3	9	3	3	3	9	3	2	1	2	1
166	407391	ER/PR+	IBC-NST	-	3	3	9	3	3	2	6	3	1	1	1	0
167	407460	HER2+	IBC-NST	-	3	3	9	3	3	2	6	3	2	2	4	2
168	407606	ER/PR+	IBC-NST	-	3	2	6	3	3	2	6	3	2	2	4	2
169	407611	TNBC	IBC-NST	-	3	2	6	3	3	2	6	3	2	1	2	1
170	407685	ER/PR+	IBC-NST	-	3	3	9	3	3	3	9	3	1	1	1	0
171	407907	HER2+	IBC-NST	-	2	2	4	2	2	2	4	2	2	2	4	2
172	407096	TNBC	IBC-NST	-	3	3	9	3	2	2	4	2	1	2	2	1
173	407976	TNBC	IBC-NST	-	3	2	6	3	3	2	6	3	3	2	6	3
174	408078	HER2+	IBC-NST	-	3	3	9	3	3	2	6	3	2	1	2	1
175	408155	HER2+	IBC-NST	-	3	3	9	3	3	3	9	3	2	2	4	2
176	408207	TNBC	IBC-NST	-	3	3	9	3	3	2	6	3	2	2	4	2
177	408262	TNBC	IBC-NST	-	3	3	9	3	3	2	6	3	2	2	4	2
178	408360	ER/PR+	IBC-NST	-	3	2	6	3	2	3	6	3	2	2	4	2
179	408410	HER2+	IBC-NST	-	0	0	0	0	0	0	0	0	2	1	2	1
180	408492	HER2+	IBC-NST	-	3	3	9	3	3	2	6	3	2	2	4	2
181	408493	HER2+	IBC-NST	-	3	2	6	3	2	2	4	2	3	3	9	3
182	408616	HER2+	IBC-NST	-	1	1	1	0	2	1	2	1	3	3	9	3
183	409079	ER/PR+	IBC-NST	-	3	3	9	3	2	2	4	2	2	3	6	3
184	409104	HER2+	IBC-NST	-	3	2	6	3	3	3	9	3	3	3	9	3
185	409184	HER2+	IBC-NST	-	2	2	4	2	2	2	4	2	2	1	2	1
186	409325	ER/PR+	IBC-NST	-	3	3	9	3	3	3	9	3	2	2	4	2
187	409328	ER/PR+	IBC-NST	-	2	1	2	1	2	2	4	2	2	1	2	1
188	409329	ER/PR+	IBC-NST	-	3	2	6	3	3	2	6	3	3	2	6	3
189	409440	HER2+	IBC-NST	-	1	1	1	0	2	1	2	1	2	1	2	1
190	409590	TNBC	IBC-NST	-	0	0	0	0	2	1	2	1	3	1	3	2
191	409672	TNBC	IBC-NST	-	0	0	0	0	3	1	3	2	2	1	2	1
192	409690	TNBC	IBC-NST	-	2	2	4	2	1	2	2	1	2	2	4	2
193	409694	TNBC	IBC-NST	-	3	3	9	3	2	1	2	1	2	1	2	1
194	409790	HER2+	IBC-NST	-	1	1	1	0	2	2	4	2	3	2	6	3
195	409792	TNBC	IBC-NST	-	0	0	0	0	2	2	4	2	2	3	6	3
196	409808	ER/PR+	IBC-NST	-	0	0	0	0	3	3	9	3	2	3	6	3
197	409863	HER2+	IBC-NST	-	3	3	9	3	2	2	4	2	3	2	6	3
198	409896	ER/PR+	IBC-NST	-	3	3	9	3	3	3	9	3	2	1	2	1
199	409914	ER/PR+	IBC-NST	-	3	2	6	3	3	2	6	3	2	2	4	2
200	409915	ER/PR+	IBC-NST	-	3	3	9	3	3	2	6	3	1	1	1	0
201	410001	ER/PR+	IBC-NST	-	3	3	9	3	2	2	4	2	1	1	1	0
202	410120	ER/PR+	IBC-NST	-	2	2	4	2	2	1	2	1	3	2	6	3
203	410300	ER/PR+	IBC-NST	-	3	2	6	3	1	1	1	0	2	2	4	2
204	410317	HER2+	IBC-NST	-	1	1	1	0	2	1	2	1	0	0	0	0
205	410388	ER/PR+	IBC-NST	-	2	1	2	1	1	1	1	0	2	2	4	2
206	410463	ER/PR+	IBC-NST	-	2	3	6	3	3	3	9	3	3	1	3	2
207	410471	ER/PR+	IBC-NST	-	3	2	6	3	2	2	4	2	2	2	4	2
208	410673	ER/PR+	IBC-NST	-	2	3	6	3	3	3	9	3	3	3	9	3
209	410846	ER/PR+	IBC-NST	-	2	2	4	2	1	1	1	0	2	2	4	2
210	411170	ER/PR+	IBC-NST	-	3	3	9	3	3	2	6	3	2	1	2	1
211	411172	ER/PR+	IBC-NST	-	3	3	9	3	3	3	9	3	2	1	2	1
212	411255	HER2+	IBC-NST	-	2	1	2	1	0	0	0	0	3	2	6	3
213	411260	HER2+	IBC-NST	-	3	3	9	3	3	2	6	3	2	1	2	1
214	411449	HER2+	IBC-NST	-	2	2	4	2	2	2	4	2	2	2	4	2
215	411452	ER/PR+	IBC-NST	-	3	3	9	3	2	2	4	2	1	2	2	1
216	411491	ER/PR+	IBC-NST	-	3	3	9	3	2	2	4	2	3	3	9	3
217	411492	ER/PR+	IBC-NST	-	3	2	6	3	3	1	3	2	3	2	6	3
218	411552	HER2+	IBC-NST	-	2	1	2	1	3	2	6	3	3	1	3	2
219	411960	HER2+	IBC-NST	-	3	2	6	3	2	1	2	1	2	1	2	1
220	412035	HER2+	IBC-NST	-	3	2	6	3	3	2	6	3	2	2	4	2
221	412128	HER2+	IBC-NST	-	3	3	9	3	3	3	9	3	3	2	6	3
222	412306	TNBC	IBC-NST	-	0	0	0	0	1	1	1	0	2	2	4	2
223	412312	HER2+	IBC-NST	-	3	3	9	3	3	3	9	3	2	1	2	1
224	412374	ER/PR+	IBC-NST	-	3	3	9	3	2	1	2	1	2	2	4	2
225	412574	HER2+	IBC-NST	-	0	0	0	0	1	1	1	0	2	3	6	3
226	412578	HER2+	IBC-NST	-	3	3	9	3	3	2	6	3	3	2	6	3
227	412580	TNBC	IBC-NST	-	0	0	0	0	3	2	6	3	2	2	4	2
228	412762	ER/PR+	IBC-NST	-	2	1	2	1	2	1	2	1	2	1	2	1
229	412794	TNBC	IBC-NST	-	0	0	0	0	3	2	6	3	3	2	6	3
230	412836	HER2+	IBC-NST	-	1	1	1	0	2	2	4	2	2	2	4	2
231	412921	HER2+	IBC-NST	-	2	2	4	2	3	3	9	3	2	1	2	1
232	413157	HER2+	IBC-NST	-	0	0	0	0	2	1	2	1	2	2	4	2
233	413227	HER2+	IBC-NST	-	3	2	6	3	3	2	6	3	2	1	2	1
234	413465	ER/PR+	IBC-NST	-	2	2	4	2	2	2	4	2	2	1	2	1
235	413466	ER/PR+	IBC-NST	-	3	1	3	2	3	1	3	2	3	1	3	2
236	413834	TNBC	IBC-NST	-	2	2	4	2	2	2	4	2	1	1	1	0
237	413976	HER2+	IBC-NST	-	0	0	0	0	2	1	2	1	2	2	4	2
238	414194	TNBC	IBC-NST	-	3	2	6	3	2	2	4	2	0	0	0	0
239	414425	ER/PR+	IBC-NST	-	3	3	9	3	2	2	4	2	3	2	6	3
240	418981	ER/PR+	IBC-NST	-	3	3	9	3	3	3	9	3	2	2	4	2
241	414352	HER2+	IBC-NST	-	3	3	9	3	3	2	6	3	2	3	6	3
242	414638	ER/PR+	IBC-NST	-	3	2	6	3	2	2	4	2	2	2	4	2
243	414888	HER2+	IBC-NST	-	2	2	4	2	2	2	4	2	3	3	9	3
244	414897	TNBC	IBC-NST	-	2	1	2	1	3	3	9	3	2	1	2	1
245	415278	ER/PR+	IBC-NST	-	3	3	9	3	3	2	6	3	3	3	9	3
246	415344	HER2+	IBC-NST	-	3	3	9	3	2	1	2	1	3	3	9	3
247	415571	HER2+	IBC-NST	-	3	2	6	3	1	1	1	0	3	2	6	3
248	415948	HER2+	IBC-NST	-	0	0	0	0	3	3	9	3	1	2	2	1
249	415949	ER/PR+	IBC-NST	-	1	1	1	0	3	2	6	3	2	1	2	1
250	416052	TNBC	IBC-NST	-	3	3	9	3	2	2	4	2	0	0	0	0
251	416089	TNBC	IBC-NST	-	3	3	9	3	3	3	9	3	1	3	3	2
252	416095	ER/PR+	IBC-NST	-	3	2	6	3	3	3	9	3	3	3	9	3
253	416097	ER/PR+	IBC-NST	-	1	1	1	0	3	2	6	3	2	1	2	1
254	416134	HER2+	IBC-NST	-	2	2	4	2	2	2	4	2	0	0	0	0
255	416162	ER/PR+	IBC-NST	-	3	3	9	3	3	2	6	3	1	1	1	0
256	416345	TNBC	IBC-NST	-	3	3	9	3	3	2	6	3	0	0	0	0
257	416419	ER/PR+	IBC-NST	-	0	0	0	0	3	2	6	3	3	3	9	3
258	416670	ER/PR+	IBC-NST	-	3	3	9	3	3	2	6	3	2	2	4	2
259	416671	HER2+	IBC-NST	-	3	3	9	3	2	2	4	2	2	1	2	1
260	416673	ER/PR+	IBC-NST	-	2	2	4	2	0	0	0	0	2	2	4	2
261	416754	ER/PR+	IBC-NST	-	3	3	9	3	3	2	6	3	1	2	2	1
262	416815	ER/PR+	IBC-NST	-	2	2	4	2	2	2	4	2	0	0	0	0
263	416818	ER/PR+	IBC-NST	-	3	2	6	3	3	2	6	3	0	0	0	0
264	417040	ER/PR+	IBC-NST	-	3	2	6	3	2	2	4	2	2	3	6	3
265	417080	HER2+	IBC-NST	-	3	3	9	3	3	2	6	3	2	1	2	1
266	417096	ER/PR+	IBC-NST	-	1	1	1	0	3	2	6	3	0	0	0	0
267	417360	HER2+	IBC-NST	-	2	2	4	2	2	3	6	3	3	3	9	3
268	417444	HER2+	IBC-NST	-	3	3	9	3	3	2	6	3	2	3	6	3
269	417446	ER/PR+	IBC-NST	-	3	3	9	3	3	2	6	3	3	3	9	3
270	417472	HER2+	IBC-NST	-	2	1	2	1	3	2	6	3	1	1	1	0
271	417527	TNBC	IBC-NST	-	3	2	6	3	3	2	6	3	2	2	4	2
272	417533	TNBC	IBC-NST	-	3	3	9	3	2	2	4	2	3	3	9	3
273	417566	ER/PR+	IBC-NST	-	3	3	9	3	2	2	4	2	2	1	2	1
274	417568	ER/PR+	IBC-NST	-	2	2	4	2	3	1	3	2	3	3	9	3
275	417624	ER/PR+	IBC-NST	-	3	2	6	3	3	2	6	3	3	3	9	3
276	417681	HER2+	IBC-NST	-	3	2	6	3	3	3	9	3	2	1	2	1
277	417715	ER/PR+	IBC-NST	-	3	3	9	3	3	3	9	3	0	0	0	0
278	417808	HER2+	IBC-NST	-	3	3	9	3	2	2	4	2	3	3	9	3
279	417820	ER/PR+	IBC-NST	-	3	2	6	3	2	2	4	2	1	2	2	1
280	417875	ER/PR+	IBC-NST	-	3	3	9	3	3	2	6	3	2	2	4	2
281	417884	ER/PR+	IBC-NST	-	3	3	9	3	3	2	6	3	3	3	9	3
282	418055	ER/PR+	IBC-NST	-	3	3	9	3	2	2	4	2	3	2	6	3
283	418056	ER/PR+	IBC-NST	-	0	0	0	0	3	3	9	3	3	1	3	2
284	418069	TNBC	IBC-NST	-	3	2	6	3	3	2	6	3	2	2	4	2
285	418076	ER/PR+	IBC-NST	-	3	2	6	3	2	1	2	1	2	1	2	1
286	418199	ER/PR+	IBC-NST	-	3	3	9	3	3	2	6	3	3	3	9	3
287	418229	ER/PR+	IBC-NST	-	3	2	6	3	3	3	9	3	3	2	6	3
288	418289	ER/PR+	IBC-NST	-	3	3	9	3	3	3	9	3	3	2	6	3
289	418302	ER/PR+	IBC-NST	-	3	3	9	3	3	3	9	3	3	3	9	3
290	418369	HER2+	IBC-NST	-	1	1	1	0	2	2	4	2	3	3	9	3
291	418370	ER/PR+	IBC-NST	-	3	3	9	3	2	3	6	3	1	1	1	0
292	418476	HER2+	IBC-NST	-	3	3	9	3	3	2	6	3	3	2	6	3
293	418477	ER/PR+	IBC-NST	-	3	3	9	3	2	2	4	2	0	0	0	0
294	418562	ER/PR+	IBC-NST	-	1	1	1	0	2	2	4	2	1	2	2	1
295	418616	ER/PR+	IBC-NST	-	2	2	4	2	3	2	6	3	3	3	9	3
296	418678	ER/PR+	IBC-NST	-	3	3	9	3	3	3	9	3	3	3	9	3
297	418731	HER2+	IBC-NST	-	3	3	9	3	2	2	4	2	3	2	6	3
298	418980	ER/PR+	IBC-NST	-	2	2	4	2	2	1	2	1	3	2	6	3
299	418984	HER2+	IBC-NST	-	3	3	9	3	3	3	9	3	2	2	4	2
300	419012	ER/PR+	IBC-NST	-	3	3	9	3	2	3	6	3	3	2	6	3
301	419104	ER/PR+	IBC-NST	-	3	3	9	3	3	2	6	3	3	3	9	3
302	419164	ER/PR+	IBC-NST	-	3	3	9	3	3	3	9	3	3	3	9	3
303	419178	ER/PR+	IBC-NST	-	3	3	9	3	2	2	4	2	1	2	2	1
304	419211	ER/PR+	IBC-NST	-	0	0	0	0	3	2	6	3	2	2	4	2
305	419268	ER/PR+	IBC-NST	-	3	3	9	3	2	2	4	2	3	1	3	2
306	419275	HER2+	IBC-NST	-	0	0	0	0	1	1	1	0	3	2	6	3
307	419293	TNBC	IBC-NST	-	3	3	9	3	3	2	6	3	3	3	9	3
308	419396	ER/PR+	IBC-NST	-	1	2	2	1	3	2	6	3	2	2	4	2
309	419398	HER2+	IBC-NST	-	3	2	6	3	3	1	3	2	0	0	0	0
310	419409	ER/PR+	IBC-NST	-	3	3	9	3	2	2	4	2	2	1	2	1
311	419438	ER/PR+	IBC-NST	-	3	3	9	3	2	2	4	2	3	3	9	3
312	419439	ER/PR+	IBC-NST	-	2	2	4	2	2	1	2	1	3	1	3	2
313	419670	HER2+	IBC-NST	-	0	0	0	0	3	2	6	3	2	3	6	3
314	419693	ER/PR+	IBC-NST	-	1	1	1	0	2	1	2	1	1	1	1	0
315	419756	HER2+	IBC-NST	-	3	2	6	3	2	2	4	2	3	1	3	2
316	419757	TNBC	IBC-NST	-	2	2	4	2	1	1	1	0	3	3	9	3
317	419771	ER/PR+	IBC-NST	-	3	3	9	3	3	2	6	3	3	3	9	3
318	419773	HER2+	IBC-NST	-	3	2	6	3	2	1	2	1	2	3	6	3
319	419872	HER2+	IBC-NST	-	3	3	9	3	3	2	6	3	2	1	2	1
320	420218	ER/PR+	IBC-NST	-	2	2	4	2	3	2	6	3	3	2	6	3
321	420515	HER2+	IBC-NST	-	2	1	2	1	2	2	4	2	3	2	6	3
322	420615	HER2+	IBC-NST	-	3	3	9	3	3	2	6	3	3	2	6	3
323	420620	ER/PR+	IBC-NST	-	2	1	2	1	2	1	2	1	1	2	2	1
324	420777	HER2+	IBC-NST	-	3	3	9	3	2	2	4	2	0	0	0	0
325	420887	HER2+	IBC-NST	-	3	2	6	3	3	3	9	3	3	3	9	3
326	421041	ER/PR+	IBC-NST	-	3	3	9	3	3	2	6	3	3	2	6	3
327	421185	ER/PR+	IBC-NST	-	3	2	6	3	3	2	6	3	3	3	9	3
328	421211	HER2+	IBC-NST	-	3	3	9	3	3	2	6	3	2	1	2	1
329	421482	ER/PR+	IBC-NST	-	3	3	9	3	3	2	6	3	2	1	2	1
330	421500	TNBC	IBC-NST	-	3	3	9	3	3	3	9	3	3	2	6	3
331	421578	ER/PR+	IBC-NST	-	2	3	6	3	3	2	6	3	3	3	9	3
332	421595	ER/PR+	IBC-NST	-	2	3	6	3	2	3	6	3	2	1	2	1
333	421656	ER/PR+	IBC-NST	-	3	3	9	3	3	2	6	3	3	2	6	3
334	421705	HER2+	IBC-NST	-	3	3	9	3	2	2	4	2	2	1	2	1
335	422415	ER/PR+	IBC-NST	-	2	2	4	2	3	2	6	3	3	2	6	3
336	422542	ER/PR+	IBC-NST	-	3	2	6	3	3	3	9	3	3	1	3	2
337	422545	HER2+	IBC-NST	-	3	3	9	3	2	2	4	2	1	2	2	1
338	422562	HER2+	IBC-NST	-	2	1	2	1	2	2	4	2	2	2	4	2
339	422636	ER/PR+	IBC-NST	-	2	2	4	2	3	3	9	3	2	2	4	2
340	422647	HER2+	IBC-NST	-	3	2	6	3	2	1	2	1	2	1	2	1
341	422652	HER2+	IBC-NST	-	1	1	1	0	2	1	2	1	1	1	1	0
342	422890	HER2+	IBC-NST	-	1	1	1	0	2	2	4	2	2	3	6	3
343	422915	ER/PR+	IBC-NST	-	1	1	1	0	2	2	4	2	2	2	4	2
344	423003	ER/PR+	IBC-NST	-	3	2	6	3	3	2	6	3	3	1	3	2
345	423167	HER2+	IBC-NST	-	3	3	9	3	3	3	9	3	2	1	2	1
346	423282	ER/PR+	IBC-NST	-	3	2	6	3	3	2	6	3	2	1	2	1
347	423542	ER/PR+	IBC-NST	-	3	3	9	3	3	3	9	3	3	1	3	2
348	423549	HER2+	IBC-NST	-	2	2	4	2	2	2	4	2	2	1	2	1
349	423650	HER2+	IBC-NST	-	3	2	6	3	3	2	6	3	3	3	9	3
350	423769	HER2+	IBC-NST	-	3	3	9	3	3	3	9	3	3	3	9	3
351	423975	ER/PR+	IBC-NST	-	3	3	9	3	3	2	6	3	3	2	6	3
352	424054	ER/PR+	IBC-NST	-	3	3	9	3	2	2	4	2	3	1	3	2
353	424055	ER/PR+	IBC-NST	-	2	2	4	2	3	2	6	3	2	2	4	2
354	424134	HER2+	IBC-NST	-	1	1	1	0	2	1	2	1	2	2	4	2
355	424144	ER/PR+	IBC-NST	-	3	3	9	3	3	2	6	3	2	1	2	1
356	424219	ER/PR+	IBC-NST	-	3	3	9	3	3	2	6	3	2	2	4	2
357	424287	ER/PR+	IBC-NST	-	3	2	6	3	3	2	6	3	2	1	2	1
358	424642	HER2+	IBC-NST	-	3	3	9	3	3	3	9	3	3	2	6	3
359	424652	HER2+	IBC-NST	-	3	2	6	3	2	2	4	2	1	1	1	0
360	424691	HER2+	IBC-NST	-	2	2	4	2	3	3	9	3	1	3	3	2
361	424692	ER/PR+	IBC-NST	-	3	2	6	3	3	2	6	3	1	2	2	1
362	424731	ER/PR+	IBC-NST	-	3	3	9	3	3	3	9	3	3	1	3	2
363	424733	ER/PR+	IBC-NST	-	2	2	4	2	3	2	6	3	3	3	9	3
364	424739	ER/PR+	IBC-NST	-	2	1	2	1	3	2	6	3	3	1	3	2
365	424749	ER/PR+	IBC-NST	-	3	2	6	3	3	3	9	3	2	2	4	2
366	424784	HER2+	IBC-NST	-	1	1	1	0	1	1	1	0	3	1	3	2
367	424896	ER/PR+	IBC-NST	-	3	2	6	3	3	2	6	3	3	2	6	3
368	425071	ER/PR+	IBC-NST	-	2	2	4	2	3	3	9	3	1	2	2	1
369	425138	ER/PR+	IBC-NST	-	3	2	6	3	3	3	9	3	2	2	4	2
370	425279	ER/PR+	IBC-NST	-	3	3	9	3	3	2	6	3	2	2	4	2
371	425284	ER/PR+	IBC-NST	-	3	2	6	3	3	2	6	3	1	1	1	0
372	425347	ER/PR+	IBC-NST	-	3	3	9	3	3	2	6	3	2	2	4	2
373	425363	HER2+	IBC-NST	-	3	3	9	3	3	2	6	3	2	1	2	1
374	425389	ER/PR+	IBC-NST	-	3	2	6	3	3	3	9	3	3	1	3	2
375	425596	ER/PR+	IBC-NST	-	3	2	6	3	3	1	3	2	3	1	3	2
376	425603	ER/PR+	IBC-NST	-	3	2	6	3	2	2	4	2	3	2	6	3
377	425689	ER/PR+	IBC-NST	-	3	2	6	3	3	3	9	3	3	3	9	3
378	425873	HER2+	IBC-NST	-	0	0	0	0	3	2	6	3	3	1	3	2
379	425881	HER2+	IBC-NST	-	2	1	2	1	2	2	4	2	2	1	2	1
380	426036	TNBC	IBC-NST	-	0	0	0	0	3	3	9	3	3	2	6	3
381	426244	ER/PR+	IBC-NST	-	3	3	9	3	2	2	4	2	2	1	2	1
382	426343	ER/PR+	IBC-NST	-	3	2	6	3	0	0	0	0	2	1	2	1
383	426369	HER2+	IBC-NST	-	0	0	0	0	2	2	4	2	2	1	2	1
384	426663	ER/PR+	IBC-NST	-	3	3	9	3	2	2	4	2	2	1	2	1
385	426695	ER/PR+	IBC-NST	-	3	3	9	3	3	2	6	3	3	1	3	2
386	426750	HER2+	IBC-NST	-	3	3	9	3	2	1	2	1	3	1	3	2
387	426786	ER/PR+	IBC-NST	-	3	3	9	3	3	2	6	3	2	2	4	2
388	426799	HER2+	IBC-NST	-	2	2	4	2	3	2	6	3	2	1	2	1
389	427016	TNBC	IBC-NST	-	3	2	6	3	2	2	4	2	3	3	9	3
390	427019	HER2+	IBC-NST	-	2	2	4	2	3	2	6	3	1	1	1	0
391	427126	ER/PR+	IBC-NST	-	3	3	9	3	1	1	1	0	2	2	4	2
392	427152	ER/PR+	IBC-NST	-	2	1	2	1	2	1	2	1	3	2	6	3
393	427162	ER/PR+	IBC-NST	-	1	1	1	0	3	3	9	3	3	3	9	3
394	427219	TNBC	IBC-NST	-	2	3	6	3	3	2	6	3	2	1	2	1
395	427404	HER2+	IBC-NST	-	3	1	3	2	2	1	2	1	2	1	2	1
396	427412	ER/PR+	IBC-NST	-	3	3	9	3	2	2	4	2	3	3	9	3
397	427649	ER/PR+	IBC-NST	-	3	2	6	3	3	2	6	3	1	2	2	1
398	427814	ER/PR+	IBC-NST	-	3	2	6	3	2	2	4	2	2	1	2	1
399	427907	ER/PR+	IBC-NST	-	3	3	9	3	2	2	4	2	1	2	2	1
400	427933	ER/PR+	IBC-NST	-	3	3	9	3	2	2	4	2	2	2	4	2
401	427987	ER/PR+	IBC-NST	-	3	2	6	3	3	3	9	3	2	1	2	1
402	427994	ER/PR+	IBC-NST	-	3	3	9	3	2	3	6	3	2	2	4	2
403	428006	HER2+	IBC-NST	-	1	1	1	0	2	2	4	2	3	2	6	3
404	428165	ER/PR+	IBC-NST	-	2	1	2	1	3	3	9	3	2	2	4	2
405	428187	HER2+	IBC-NST	-	3	2	6	3	3	2	6	3	3	2	6	3
406	428255	ER/PR+	IBC-NST	-	3	2	6	3	3	2	6	3	3	1	3	2
407	428286	HER2+	IBC-NST	-	2	2	4	2	2	2	4	2	2	1	2	1
408	428369	ER/PR+	IBC-NST	-	2	1	2	1	2	1	2	1	2	2	4	2
409	428461	HER2+	IBC-NST	-	2	1	2	1	3	2	6	3	2	2	4	2
410	428529	HER2+	IBC-NST	-	3	2	6	3	3	3	9	3	3	3	9	3
411	428712	ER/PR+	IBC-NST	-	3	2	6	3	3	2	6	3	2	3	6	3
412	428784	ER/PR+	IBC-NST	-	3	2	6	3	2	2	4	2	2	1	2	1
413	428875	ER/PR+	IBC-NST	-	3	2	6	3	2	1	2	1	2	1	2	1
414	428902	HER2+	IBC-NST	-	1	1	1	0	3	2	6	3	2	1	2	1
415	428966	HER2+	IBC-NST	-	3	2	6	3	3	3	9	3	3	2	6	3
416	429065	HER2+	IBC-NST	-	3	2	6	3	3	3	9	3	3	1	3	2
417	429135	ER/PR+	IBC-NST	-	1	1	1	0	2	2	4	2	1	1	1	0
418	429136	ER/PR+	IBC-NST	-	2	2	4	2	2	2	4	2	2	2	4	2
419	429141	HER2+	IBC-NST	-	3	2	6	3	2	1	2	1	2	2	4	2
420	429214	ER/PR+	IBC-NST	-	3	2	6	3	2	2	4	2	2	2	4	2
421	429442	ER/PR+	IBC-NST	-	3	2	6	3	3	2	6	3	3	2	6	3
422	429443	TNBC	IBC-NST	-	3	2	6	3	2	2	4	2	2	2	4	2
423	429466	ER/PR+	IBC-NST	-	3	2	6	3	2	2	4	2	2	1	2	1
424	429472	HER2+	IBC-NST	-	3	2	6	3	1	1	1	0	3	1	3	2
425	429478	HER2+	IBC-NST	-	3	2	6	3	3	2	6	3	2	2	4	2
426	429641	ER/PR+	IBC-NST	-	3	3	9	3	3	2	6	3	2	2	4	2
427	429739	ER/PR+	IBC-NST	-	2	2	4	2	2	1	2	1	2	1	2	1
428	429873	ER/PR+	IBC-NST	-	3	3	9	3	2	2	4	2	2	1	2	1
429	429898	ER/PR+	IBC-NST	-	3	2	6	3	3	2	6	3	3	2	6	3
430	429967	ER/PR+	IBC-NST	-	1	2	2	1	2	1	2	1	3	1	3	2
431	429982	HER2+	IBC-NST	-	1	2	2	1	2	2	4	2	3	2	6	3
432	430001	ER/PR+	IBC-NST	-	3	3	9	3	3	2	6	3	3	3	9	3
433	430065	ER/PR+	IBC-NST	-	2	1	2	1	3	2	6	3	1	1	1	0
434	430074	ER/PR+	IBC-NST	-	3	3	9	3	3	3	9	3	2	1	2	1
435	430137	ER/PR+	IBC-NST	-	3	3	9	3	2	2	4	2	1	1	1	0
436	430183	ER/PR+	IBC-NST	-	3	3	9	3	3	3	9	3	3	2	6	3
437	430322	ER/PR+	IBC-NST	-	3	3	9	3	3	2	6	3	2	1	2	1
438	430324	ER/PR+	IBC-NST	-	3	2	6	3	3	2	6	3	3	1	3	2
439	430545	HER2+	IBC-NST	-	2	2	4	2	2	1	2	1	2	3	6	3
440	430603	ER/PR+	IBC-NST	-	3	2	6	3	3	3	9	3	2	2	4	2
441	430607	HER2+	IBC-NST	-	0	0	0	0	2	1	2	1	2	2	4	2
442	430653	ER/PR+	IBC-NST	-	1	2	2	1	2	2	4	2	3	2	6	3
443	430692	HER2+	IBC-NST	-	3	2	6	3	3	2	6	3	3	1	3	2
444	430698	HER2+	IBC-NST	-	3	3	9	3	3	3	9	3	2	1	2	1
445	430723	HER2+	IBC-NST	-	1	1	1	0	2	2	4	2	3	1	3	2
446	430724	ER/PR+	IBC-NST	-	3	3	9	3	3	3	9	3	2	2	4	2
447	430793	HER2+	IBC-NST	-	3	3	9	3	3	3	9	3	2	1	2	1
448	430794	HER2+	IBC-NST	-	3	3	9	3	3	3	9	3	2	1	2	1
449	430805	HER2+	IBC-NST	-	2	2	4	2	3	3	9	3	3	3	9	3
450	430819	HER2+	IBC-NST	-	1	1	1	0	2	2	4	2	2	2	4	2
451	430881	ER/PR+	IBC-NST	-	2	2	4	2	3	3	9	3	2	3	6	3
452	431069	HER2+	IBC-NST	-	2	2	4	2	2	2	4	2	2	2	4	2
453	431081	HER2+	IBC-NST	-	3	3	9	3	3	2	6	3	3	2	6	3
454	431335	ER/PR+	IBC-NST	-	3	3	9	3	3	3	9	3	2	2	4	2
455	431438	ER/PR+	IBC-NST	-	3	3	9	3	3	2	6	3	2	1	2	1
456	431445	ER/PR+	IBC-NST	-	3	2	6	3	3	3	9	3	3	3	9	3
457	431477	ER/PR+	IBC-NST	-	1	1	1	0	3	2	6	3	0	0	0	0
458	431479	HER2+	IBC-NST	-	2	2	4	2	3	3	9	3	2	2	4	2
459	431481	ER/PR+	IBC-NST	-	3	3	9	3	3	2	6	3	3	2	6	3
460	431633	TNBC	IBC-NST	-	2	1	2	1	3	2	6	3	1	2	2	1
461	431637	HER2+	IBC-NST	-	2	1	2	1	3	3	9	3	2	1	2	1
462	431804	ER/PR+	IBC-NST	-	3	2	6	3	3	2	6	3	3	2	6	3
463	431989	HER2+	IBC-NST	-	0	0	0	0	3	2	6	3	3	1	3	2
464	432071	HER2+	IBC-NST	-	3	2	6	3	3	2	6	3	2	1	2	1
465	432076	HER2+	IBC-NST	-	1	2	2	1	2	2	4	2	3	3	9	3
466	432206	ER/PR+	IBC-NST	-	2	1	2	1	2	2	4	2	3	2	6	3
467	432353	HER2+	IBC-NST	-	3	2	6	3	2	2	4	2	2	2	4	2
468	432356	ER/PR+	IBC-NST	-	3	2	6	3	3	3	9	3	2	2	4	2
469	432531	ER/PR+	IBC-NST	-	2	2	4	2	2	2	4	2	2	2	4	2
470	432555	ER/PR+	IBC-NST	-	2	2	4	2	2	2	4	2	3	2	6	3
471	432626	ER/PR+	IBC-NST	-	2	1	2	1	3	3	9	3	2	2	4	2
472	432643	ER/PR+	IBC-NST	-	0	0	0	0	2	2	4	2	0	0	0	0
473	432645	ER/PR+	IBC-NST	-	0	0	0	0	3	3	9	3	2	1	2	1
474	432703	HER2+	IBC-NST	-	3	3	9	3	3	3	9	3	3	3	9	3
475	432813	ER/PR+	IBC-NST	-	0	0	0	0	2	2	4	2	0	0	0	0
476	432877	ER/PR+	IBC-NST	-	3	3	9	3	3	3	9	3	3	2	6	3
477	432889	TNBC	IBC-NST	-	0	0	0	0	2	1	2	1	2	2	4	2
478	432922	ER/PR+	IBC-NST	-	3	3	9	3	3	3	9	3	3	1	3	2
479	433191	HER2+	IBC-NST	-	3	2	6	3	2	2	4	2	2	2	4	2
480	433198	ER/PR+	IBC-NST	-	3	2	6	3	2	1	2	1	2	2	4	2
481	433242	HER2+	IBC-NST	-	1	1	1	0	2	1	2	1	3	2	6	3
482	433437	TNBC	IBC-NST	-	0	0	0	0	3	2	6	3	3	2	6	3
483	433686	ER/PR+	IBC-NST	-	3	2	6	3	2	2	4	2	2	1	2	1
484	433774	TNBC	IBC-NST	-	3	2	6	3	2	1	2	1	2	2	4	2
485	433854	ER/PR+	IBC-NST	-	3	3	9	3	3	2	6	3	3	2	6	3
486	433855	HER2+	IBC-NST	-	3	2	6	3	3	1	3	2	3	3	9	3
487	434096	ER/PR+	IBC-NST	-	3	3	9	3	3	1	3	2	3	2	6	3
488	434203	ER/PR+	IBC-NST	-	3	1	3	2	1	1	1	0	3	3	9	3
489	434208	ER/PR+	IBC-NST	-	3	2	6	3	3	2	6	3	3	1	3	2
490	434272	ER/PR+	IBC-NST	-	3	2	6	3	3	2	6	3	1	1	1	0
491	434363	HER2+	IBC-NST	-	2	2	4	2	3	3	9	3	3	3	9	3
492	434366	ER/PR+	IBC-NST	-	2	1	2	1	2	2	4	2	1	1	1	0
493	434401	ER/PR+	IBC-NST	-	3	3	9	3	3	3	9	3	1	1	1	0
494	434404	ER/PR+	IBC-NST	-	3	2	6	3	2	2	4	2	2	1	2	1
495	434613	HER2+	IBC-NST	-	3	2	6	3	1	1	1	0	3	3	9	3
496	434614	ER/PR+	IBC-NST	-	2	2	4	2	3	2	6	3	3	2	6	3
497	434773	HER2+	IBC-NST	-	3	3	9	3	3	2	6	3	3	2	6	3
498	434856	HER2+	IBC-NST	-	3	2	6	3	3	2	6	3	2	1	2	1
499	434865	ER/PR+	IBC-NST	-	2	2	4	2	2	2	4	2	0	0	0	0
500	434947	HER2+	IBC-NST	-	2	2	4	2	3	2	6	3	2	1	2	1
501	434997	ER/PR+	IBC-NST	-	2	2	4	2	2	2	4	2	1	1	1	0
502	435036	ER/PR+	IBC-NST	-	3	3	9	3	3	2	6	3	3	3	9	3
503	435046	ER/PR+	IBC-NST	-	3	3	9	3	3	2	6	3	2	1	2	1
504	435334	HER2+	IBC-NST	-	0	0	0	0	2	1	2	1	3	2	6	3
505	435374	HER2+	IBC-NST	-	3	3	9	3	3	3	9	3	2	2	4	2
506	443825	HER2+	IBC-NST	-	2	3	6	3	2	2	4	2	2	2	4	2
507	447457	HER2+	IBC-NST	-	3	2	6	3	2	1	2	1	1	1	1	0
508	447911	HER2+	IBC-NST	-	1	2	2	1	2	1	2	1	3	3	9	3
509	447914	HER2+	IBC-NST	-	0	0	0	0	2	2	4	2	2	1	2	1
510	448069	ER/PR+	IBC-NST	-	3	3	9	3	2	3	6	3	3	2	6	3
511	448108	TNBC	IBC-NST	-	0	0	0	0	2	1	2	1	2	1	2	1
512	448373	ER/PR+	IBC-NST	-	3	3	9	3	3	3	9	3	3	3	9	3
513	449078	HER2+	IBC-NST	-	3	3	9	3	2	2	4	2	2	2	4	2
514	449111	ER/PR+	IBC-NST	-	3	2	6	3	2	2	4	2	3	2	6	3
515	449408	HER2+	IBC-NST	-	2	2	4	2	2	2	4	2	2	2	4	2
516	449506	HER2+	IBC-NST	-	3	3	9	3	2	2	4	2	2	2	4	2
517	449583	ER/PR+	IBC-NST	-	3	2	6	3	2	2	4	2	2	1	2	1
518	449584	HER2+	IBC-NST	-	2	2	4	2	3	2	6	3	3	1	3	2
519	449829	ER/PR+	IBC-NST	-	3	1	3	2	3	2	6	3	2	2	4	2
520	451347	HER2+	IBC-NST	-	0	0	0	0	1	1	1	0	2	1	2	1
521	451569	HER2+	IBC-NST	-	2	1	2	1	2	2	4	2	2	2	4	2
522	451668	ER/PR+	IBC-NST	-	3	2	6	3	2	1	2	1	2	1	2	1
523	451685	ER/PR+	IBC-NST	-	3	3	9	3	3	2	6	3	3	1	3	2
524	452426	HER2+	IBC-NST	-	2	2	4	2	2	2	4	2	2	3	6	3
525	452469	ER/PR+	IBC-NST	-	1	1	1	0	2	2	4	2	2	1	2	1
526	453029	ER/PR+	IBC-NST	-	3	3	9	3	3	2	6	3	2	1	2	1
527	453669	ER/PR+	IBC-NST	-	3	3	9	3	3	2	6	3	2	2	4	2
528	454252	HER2+	IBC-NST	-	3	3	9	3	2	2	4	2	2	2	4	2
529	454761	TNBC	IBC-NST	-	0	0	0	0	1	1	1	0	3	3	9	3
530	455577	TNBC	IBC-NST	-	0	0	0	0	3	1	3	2	2	2	4	2
531	455998	HER2+	IBC-NST	-	2	3	6	3	2	2	4	2	2	2	4	2
532	456073	TNBC	IBC-NST	-	1	1	1	0	2	2	4	2	1	2	2	1
533	456193	ER/PR+	IBC-NST	-	3	3	9	3	3	2	6	3	2	2	4	2
534	456413	TNBC	IBC-NST	-	0	0	0	0	2	1	2	1	2	3	6	3
535	457338	ER/PR+	IBC-NST	-	3	2	6	3	2	2	4	2	3	2	6	3
536	457444	HER2+	IBC-NST	-	2	2	4	2	2	2	4	2	3	2	6	3
537	460116	TNBC	IBC-NST	-	2	1	2	1	2	2	4	2	3	2	6	3
538	460284	ER/PR+	IBC-NST	-	3	2	6	3	0	0	0	0	0	0	0	0
539	460464	ER/PR+	IBC-NST	-	3	2	6	3	2	2	4	2	3	3	9	3
540	460910	ER/PR+	IBC-NST	-	2	2	4	2	2	2	4	2	0	0	0	0
541	461068	HER2+	IBC-NST	-	3	3	9	3	3	3	9	3	2	1	2	1
542	461159	ER/PR+	IBC-NST	-	3	3	9	3	3	2	6	3	3	2	6	3
543	461230	HER2+	IBC-NST	-	0	0	0	0	3	2	6	3	2	2	4	2
544	461328	HER2+	IBC-NST	-	3	3	9	3	2	1	2	1	2	1	2	1
545	461367	HER2+	IBC-NST	-	3	3	9	3	2	2	4	2	3	2	6	3
546	462257	HER2+	IBC-NST	-	2	2	4	2	3	2	6	3	0	0	0	0
547	462294	ER/PR+	IBC-NST	-	3	3	9	3	3	2	6	3	2	2	4	2
548	463432	TNBC	IBC-NST	-	1	1	1	0	3	2	6	3	3	3	9	3
549	463694	ER/PR+	IBC-NST	-	3	2	6	3	2	1	2	1	2	2	4	2
550	463799	TNBC	IBC-NST	-	0	0	0	0	1	1	1	0	2	3	6	3
551	464243	HER2+	IBC-NST	-	2	2	4	2	3	2	6	3	2	2	4	2
552	464244	ER/PR+	IBC-NST	-	3	3	9	3	3	2	6	3	3	3	9	3
553	464780	HER2+	IBC-NST	-	2	2	4	2	2	2	4	2	2	1	2	1
554	464863	ER/PR+	IBC-NST	-	3	3	9	3	2	2	4	2	2	2	4	2
555	464922	ER/PR+	IBC-NST	-	2	2	4	2	3	2	6	3	2	1	2	1
556	465008	HER2+	IBC-NST	-	2	1	2	1	3	1	3	2	3	1	3	2
557	465026	ER/PR+	IBC-NST	-	3	2	6	3	2	1	2	1	2	1	2	1
558	465149	TNBC	IBC-NST	-	0	0	0	0	2	1	2	1	3	2	6	3
559	465232	HER2+	IBC-NST	-	0	0	0	0	0	0	0	0	3	2	6	3
560	465595	ER/PR+	IBC-NST	-	3	2	6	3	3	2	6	3	2	1	2	1
561	465773	ER/PR+	IBC-NST	-	3	3	9	3	3	3	9	3	2	1	2	1
562	465815	HER2+	IBC-NST	-	2	2	4	2	2	1	2	1	2	2	4	2
563	465891	ER/PR+	IBC-NST	-	3	2	6	3	2	2	4	2	2	2	4	2
564	465892	TNBC	IBC-NST	-	2	1	2	1	3	2	6	3	3	2	6	3
565	466288	ER/PR+	IBC-NST	-	2	2	4	2	2	1	2	1	3	2	6	3
566	466290	HER2+	IBC-NST	-	3	2	6	3	2	2	4	2	1	1	1	0
567	466428	ER/PR+	IBC-NST	-	2	2	4	2	2	1	2	1	2	1	2	1
568	466814	HER2+	IBC-NST	-	2	1	2	1	2	1	2	1	2	1	2	1
569	466834	ER/PR+	IBC-NST	-	3	2	6	3	3	2	6	3	2	2	4	2
570	466896	ER/PR+	IBC-NST	-	3	2	6	3	2	2	4	2	2	1	2	1
571	466898	TNBC	IBC-NST	-	0	0	0	0	1	1	1	0	3	1	3	2
572	467037	ER/PR+	IBC-NST	-	3	3	9	3	2	1	2	1	0	0	0	0
573	467060	ER/PR+	IBC-NST	-	3	3	9	3	2	2	4	2	3	2	6	3
574	467263	ER/PR+	IBC-NST	-	3	2	6	3	2	1	2	1	3	1	3	2
575	467403	ER/PR+	IBC-NST	-	3	3	9	3	3	2	6	3	2	2	4	2
576	467501	ER/PR+	IBC-NST	-	3	2	6	3	2	1	2	1	2	1	2	1
577	467515	HER2+	IBC-NST	-	2	3	6	3	2	2	4	2	0	0	0	0
578	467565	ER/PR+	IBC-NST	-	3	2	6	3	1	1	1	0	1	1	1	0
579	467607	TNBC	IBC-NST	-	0	0	0	0	2	2	4	2	2	2	4	2
580	467731	ER/PR+	IBC-NST	-	3	2	6	3	3	2	6	3	2	1	2	1
581	467930	ER/PR+	IBC-NST	-	3	2	6	3	2	1	2	1	2	1	2	1
582	467934	ER/PR+	IBC-NST	-	3	2	6	3	2	2	4	2	2	1	2	1
583	468051	HER2+	IBC-NST	-	2	1	2	1	3	2	6	3	2	2	4	2
584	468161	ER/PR+	IBC-NST	-	3	2	6	3	2	1	2	1	2	1	2	1
585	468265	HER2+	IBC-NST	-	3	2	6	3	3	2	6	3	2	2	4	2
586	468560	ER/PR+	IBC-NST	-	2	2	4	2	2	1	2	1	2	2	4	2
587	468592	ER/PR+	IBC-NST	-	3	2	6	3	3	2	6	3	3	3	9	3
588	468940	ER/PR+	IBC-NST	-	3	2	6	3	3	3	9	3	1	1	1	0
589	468941	ER/PR+	IBC-NST	-	3	3	9	3	3	2	6	3	2	2	4	2
590	468942	HER2+	IBC-NST	-	0	0	0	0	2	1	2	1	3	1	3	2
591	468944	HER2+	IBC-NST	-	2	2	4	2	2	2	4	2	2	2	4	2
592	469007	ER/PR+	IBC-NST	-	2	2	4	2	2	1	2	1	3	2	6	3
593	469442	TNBC	IBC-NST	-	3	2	6	3	2	2	4	2	3	2	6	3
594	469807	ER/PR+	IBC-NST	-	3	2	6	3	3	2	6	3	1	2	2	1
595	469863	ER/PR+	IBC-NST	-	2	2	4	2	1	1	1	0	3	2	6	3
596	469907	HER2+	IBC-NST	-	2	2	4	2	2	3	6	3	2	1	2	1
597	470018	ER/PR+	IBC-NST	-	3	2	6	3	3	2	6	3	2	2	4	2
598	470189	ER/PR+	IBC-NST	-	0	0	0	0	1	1	1	0	3	2	6	3
599	470198	HER2+	IBC-NST	-	2	2	4	2	3	3	9	3	3	3	9	3
600	470356	ER/PR+	IBC-NST	-	3	2	6	3	3	2	6	3	3	1	3	2
601	470521	ER/PR+	IBC-NST	-	3	2	6	3	3	2	6	3	3	1	3	2
602	470695	ER/PR+	IBC-NST	-	2	2	4	2	0	0	0	0	2	1	2	1
603	470800	HER2+	IBC-NST	-	3	3	9	3	2	2	4	2	2	2	4	2
604	471218	HER2+	IBC-NST	-	2	2	4	2	2	1	2	1	2	2	4	2
605	471321	TNBC	IBC-NST	-	0	0	0	0	1	1	1	0	2	2	4	2
606	471354	ER/PR+	IBC-NST	-	3	2	6	3	3	3	9	3	3	2	6	3
607	471408	ER/PR+	IBC-NST	-	3	3	9	3	2	2	4	2	2	1	2	1
608	471470	TNBC	IBC-NST	-	0	0	0	0	2	1	2	1	2	1	2	1
609	471471	ER/PR+	IBC-NST	-	3	3	9	3	3	3	9	3	3	2	6	3
610	471508	HER2+	IBC-NST	-	2	2	4	2	1	1	1	0	1	1	1	0
611	471554	TNBC	IBC-NST	-	2	1	2	1	2	1	2	1	2	2	4	2
612	471601	TNBC	IBC-NST	-	0	0	0	0	0	0	0	0	3	3	9	3
613	472542	TNBC	IBC-NST	-	3	2	6	3	2	1	2	1	3	2	6	3
614	472573	ER/PR+	IBC-NST	-	2	2	4	2	2	1	2	1	2	2	4	2
615	472577	ER/PR+	IBC-NST	-	3	3	9	3	2	2	4	2	3	2	6	3
616	472699	ER/PR+	IBC-NST	-	3	3	9	3	3	3	9	3	2	2	4	2
617	472916	ER/PR+	IBC-NST	-	3	3	9	3	3	3	9	3	3	3	9	3
618	472979	ER/PR+	IBC-NST	-	3	3	9	3	2	2	4	2	2	2	4	2
619	473271	ER/PR+	IBC-NST	-	3	3	9	3	2	2	4	2	2	1	2	1
620	473359	HER2+	IBC-NST	-	2	1	2	1	3	2	6	3	2	2	4	2
621	473490	TNBC	IBC-NST	-	0	0	0	0	2	2	4	2	1	1	1	0
622	473870	ER/PR+	IBC-NST	-	0	0	0	0	1	1	1	0	2	1	2	1
623	474063	HER2+	IBC-NST	-	2	2	4	2	3	2	6	3	3	3	9	3
624	474258	ER/PR+	IBC-NST	-	3	3	9	3	3	2	6	3	3	3	9	3
625	474437	HER2+	IBC-NST	-	3	2	6	3	3	2	6	3	2	3	6	3
626	474976	HER2+	IBC-NST	-	0	0	0	0	2	1	2	1	2	2	4	2
627	475050	HER2+	IBC-NST	-	2	2	4	2	3	2	6	3	2	2	4	2
628	475137	HER2+	IBC-NST	-	2	2	4	2	2	2	4	2	3	2	6	3
629	475285	ER/PR+	IBC-NST	-	3	2	6	3	3	2	6	3	2	1	2	1
630	475419	HER2+	IBC-NST	-	1	1	1	0	2	2	4	2	2	1	2	1
631	475686	HER2+	IBC-NST	-	3	2	6	3	2	2	4	2	3	2	6	3
632	475733	ER/PR+	IBC-NST	-	3	3	9	3	2	1	2	1	2	2	4	2
633	475753	ER/PR+	IBC-NST	-	1	1	1	0	2	1	2	1	2	1	2	1
634	475804	HER2+	IBC-NST	-	2	2	4	2	2	2	4	2	2	1	2	1
635	476308	ER/PR+	IBC-NST	-	2	2	4	2	2	1	2	1	0	0	0	0
636	476506	HER2+	IBC-NST	-	1	1	1	0	2	1	2	1	2	3	6	3
637	476972	ER/PR+	IBC-NST	-	2	1	2	1	2	2	4	2	3	2	6	3
638	477269	HER2+	IBC-NST	-	3	2	6	3	3	2	6	3	0	0	0	0
639	477551	ER/PR+	IBC-NST	-	1	1	1	0	0	0	0	0	1	1	1	0
640	477552	ER/PR+	IBC-NST	-	2	2	4	2	2	1	2	1	2	1	2	1
641	477557	ER/PR+	IBC-NST	-	3	3	9	3	3	3	9	3	3	2	6	3
642	477581	HER2+	IBC-NST	-	3	3	9	3	3	2	6	3	3	2	6	3
643	477680	HER2+	IBC-NST	-	2	1	2	1	2	1	2	1	2	2	4	2
644	477924	ER/PR+	IBC-NST	-	3	3	9	3	2	2	4	2	2	2	4	2
645	478066	HER2+	IBC-NST	-	1	1	1	0	2	2	4	2	2	2	4	2
646	478371	ER/PR+	IBC-NST	-	3	2	6	3	2	2	4	2	2	1	2	1
647	478672	ER/PR+	IBC-NST	-	3	3	9	3	3	2	6	3	2	1	2	1
648	478683	HER2+	IBC-NST	-	2	3	6	3	2	3	6	3	3	3	9	3
649	478923	ER/PR+	IBC-NST	-	3	3	9	3	1	1	1	0	1	2	2	1
650	479073	HER2+	IBC-NST	-	3	2	6	3	2	2	4	2	2	2	4	2
651	479247	TNBC	IBC-NST	-	0	0	0	0	3	1	3	2	1	1	1	0
652	479481	ER/PR+	IBC-NST	-	3	3	9	3	3	2	6	3	2	1	2	1
653	479582	ER/PR+	IBC-NST	-	1	3	3	2	2	3	6	3	3	3	9	3
654	479793	HER2+	IBC-NST	-	3	2	6	3	3	2	6	3	3	2	6	3
655	479794	ER/PR+	IBC-NST	-	3	3	9	3	3	3	9	3	3	3	9	3
656	480037	HER2+	IBC-NST	-	3	2	6	3	3	2	6	3	2	1	2	1
657	480123	ER/PR+	IBC-NST	-	2	2	4	2	2	1	2	1	3	3	9	3
658	480171	HER2+	IBC-NST	-	2	2	4	2	2	2	4	2	1	3	3	2
659	480570	HER2+	IBC-NST	-	3	2	6	3	3	2	6	3	1	2	2	1
660	480620	ER/PR+	IBC-NST	-	3	3	9	3	2	2	4	2	2	2	4	2
661	480790	ER/PR+	IBC-NST	-	3	2	6	3	3	2	6	3	1	2	2	1
662	480870	ER/PR+	IBC-NST	-	3	3	9	3	3	2	6	3	2	2	4	2
663	481213	ER/PR+	IBC-NST	-	1	1	1	0	2	1	2	1	2	2	4	2
664	481304	TNBC	IBC-NST	-	1	1	1	0	2	1	2	1	1	1	1	0
665	481527	TNBC	IBC-NST	-	2	2	4	2	3	2	6	3	2	2	4	2
666	481534	ER/PR+	IBC-NST	-	0	0	0	0	2	1	2	1	2	2	4	2
667	481551	ER/PR+	IBC-NST	-	3	3	9	3	3	2	6	3	2	2	4	2
668	481731	HER2+	IBC-NST	-	3	3	9	3	3	2	6	3	2	2	4	2
669	481963	ER/PR+	IBC-NST	-	1	1	1	0	2	1	2	1	1	2	2	1
670	482262	HER2+	IBC-NST	-	3	3	9	3	3	3	9	3	3	3	9	3
671	482552	HER2+	IBC-NST	-	3	2	6	3	3	2	6	3	2	2	4	2
672	482632	HER2+	IBC-NST	-	3	3	9	3	3	3	9	3	0	0	0	0
673	482691	HER2+	IBC-NST	-	0	0	0	0	2	1	2	1	2	1	2	1
674	485027	TNBC	IBC-NST	-	0	0	0	0	1	1	1	0	3	1	3	2
675	485130	TNBC	IBC-NST	-	3	3	9	3	3	2	6	3	1	1	1	0
676	485506	ER/PR+	IBC-NST	-	3	3	9	3	2	2	4	2	2	3	6	3
677	485667	ER/PR+	IBC-NST	-	3	3	9	3	3	3	9	3	0	0	0	0
678	485684	ER/PR+	IBC-NST	-	3	2	6	3	1	1	1	0	2	1	2	1
679	486198	ER/PR+	IBC-NST	-	3	2	6	3	3	2	6	3	3	3	9	3
680	486609	ER/PR+	IBC-NST	-	3	2	6	3	3	3	9	3	0	0	0	0
681	487077	HER2+	IBC-NST	-	3	2	6	3	2	2	4	2	3	3	9	3
682	487087	ER/PR+	IBC-NST	-	1	1	1	0	3	3	9	3	2	1	2	1
683	487151	TNBC	IBC-NST	-	0	0	0	0	3	2	6	3	3	2	6	3
684	487833	TNBC	IBC-NST	-	1	1	1	0	2	2	4	2	2	2	4	2
685	487887	ER/PR+	IBC-NST	-	2	2	4	2	3	3	9	3	2	2	4	2
686	488125	HER2+	IBC-NST	-	2	1	2	1	3	2	6	3	2	3	6	3
687	488126	ER/PR+	IBC-NST	-	2	1	2	1	2	2	4	2	3	2	6	3
688	488186	ER/PR+	IBC-NST	-	2	1	2	1	3	2	6	3	0	0	0	0
689	488286	ER/PR+	IBC-NST	-	3	2	6	3	1	1	1	0	3	2	6	3
690	488938	ER/PR+	IBC-NST	-	3	3	9	3	3	2	6	3	3	2	6	3
691	488941	ER/PR+	IBC-NST	-	3	3	9	3	3	1	3	2	2	1	2	1
692	489393	ER/PR+	IBC-NST	-	3	3	9	3	3	3	9	3	2	2	4	2
693	489599	ER/PR+	IBC-NST	-	3	3	9	3	3	2	6	3	1	1	1	0
694	489625	ER/PR+	IBC-NST	-	3	3	9	3	2	1	2	1	2	2	4	2
695	489667	TNBC	IBC-NST	-	3	2	6	3	2	1	2	1	2	3	6	3
696	489762	ER/PR+	IBC-NST	-	2	2	4	2	3	2	6	3	2	2	4	2
697	489852	ER/PR+	IBC-NST	-	3	3	9	3	3	2	6	3	1	2	2	1
698	489979	ER/PR+	IBC-NST	-	2	2	4	2	2	2	4	2	2	2	4	2
699	489999	ER/PR+	IBC-NST	-	2	2	4	2	3	2	6	3	3	2	6	3
700	490095	ER/PR+	IBC-NST	-	3	3	9	3	2	1	2	1	3	2	6	3
701	490194	ER/PR+	IBC-NST	-	3	2	6	3	3	2	6	3	3	1	3	2
702	490381	ER/PR+	IBC-NST	-	2	2	4	2	1	1	1	0	2	1	2	1
703	490435	HER2+	IBC-NST	-	1	1	1	0	1	1	1	0	3	1	3	2
704	490438	ER/PR+	IBC-NST	-	0	0	0	0	1	1	1	0	1	1	1	0
705	490564	TNBC	IBC-NST	-	2	2	4	2	2	2	4	2	2	3	6	3
706	491259	ER/PR+	IBC-NST	-	2	2	4	2	1	1	1	0	3	3	9	3
707	491485	ER/PR+	IBC-NST	-	3	3	9	3	3	2	6	3	2	2	4	2
708	491801	ER/PR+	IBC-NST	-	3	3	9	3	3	2	6	3	2	2	4	2
709	491887	ER/PR+	IBC-NST	-	3	3	9	3	2	2	4	2	3	2	6	3
710	492110	ER/PR+	IBC-NST	-	3	3	9	3	2	2	4	2	2	3	6	3
711	492476	ER/PR+	IBC-NST	-	1	2	2	1	1	1	1	0	3	1	3	2
712	492510	ER/PR+	IBC-NST	-	3	3	9	3	3	2	6	3	2	2	4	2
713	492695	ER/PR+	IBC-NST	-	2	1	2	1	2	1	2	1	3	2	6	3
714	493019	ER/PR+	IBC-NST	-	2	2	4	2	2	2	4	2	3	2	6	3
715	493066	ER/PR+	IBC-NST	-	1	1	1	0	0	0	0	0	2	2	4	2
716	493140	HER2+	IBC-NST	-	2	1	2	1	2	1	2	1	3	2	6	3
717	493255	ER/PR+	IBC-NST	-	3	3	9	3	3	3	9	3	3	3	9	3
718	493265	ER/PR+	IBC-NST	-	2	3	6	3	3	3	9	3	3	2	6	3
719	493408	ER/PR+	IBC-NST	-	0	0	0	0	2	1	2	1	3	2	6	3
720	493505	ER/PR+	IBC-NST	-	3	2	6	3	3	2	6	3	3	3	9	3
721	493624	ER/PR+	IBC-NST	-	3	2	6	3	3	2	6	3	3	3	9	3
722	493733	TNBC	IBC-NST	-	0	0	0	0	1	1	1	0	2	2	4	2
723	493960	ER/PR+	IBC-NST	-	2	2	4	2	2	2	4	2	2	1	2	1
724	493964	ER/PR+	IBC-NST	-	0	0	0	0	2	1	2	1	2	1	2	1
725	494063	ER/PR+	IBC-NST	-	3	2	6	3	2	3	6	3	2	1	2	1
726	494086	HER2+	IBC-NST	-	0	0	0	0	1	1	1	0	1	1	1	0
727	494179	ER/PR+	IBC-NST	-	3	2	6	3	3	3	9	3	3	2	6	3
728	494656	TNBC	IBC-NST	-	1	1	1	0	2	2	4	2	3	1	3	2
729	494999	ER/PR+	IBC-NST	-	3	3	9	3	2	2	4	2	2	1	2	1
730	495001	TNBC	IBC-NST	-	0	0	0	0	2	2	4	2	3	2	6	3
731	495246	HER2+	IBC-NST	-	2	2	4	2	3	3	9	3	3	2	6	3
732	495247	TNBC	IBC-NST	-	3	3	9	3	2	1	2	1	3	2	6	3
733	495416	ER/PR+	IBC-NST	-	3	3	9	3	2	1	2	1	3	2	6	3
734	495557	ER/PR+	IBC-NST	-	3	2	6	3	3	3	9	3	3	3	9	3
735	495666	HER2+	IBC-NST	-	2	2	4	2	2	2	4	2	3	3	9	3
736	495712	ER/PR+	IBC-NST	-	3	3	9	3	3	3	9	3	2	2	4	2
737	495890	ER/PR+	IBC-NST	-	3	3	9	3	3	2	6	3	2	2	4	2
738	495953	HER2+	IBC-NST	-	2	2	4	2	3	2	6	3	2	2	4	2
739	496124	HER2+	IBC-NST	-	3	2	6	3	2	1	2	1	2	2	4	2
740	496479	HER2+	IBC-NST	-	3	3	9	3	1	1	1	0	2	1	2	1
741	497267	TNBC	IBC-NST	-	0	0	0	0	0	0	0	0	2	2	4	2
742	497722	ER/PR+	IBC-NST	-	3	2	6	3	3	2	6	3	2	2	4	2
743	497842	ER/PR+	IBC-NST	-	1	2	2	1	2	1	2	1	2	2	4	2
744	497902	TNBC	IBC-NST	-	0	0	0	0	0	0	0	0	1	1	1	0
745	498063	HER2+	IBC-NST	-	2	1	2	1	2	2	4	2	0	0	0	0
746	498065	TNBC	IBC-NST	-	0	0	0	0	2	1	2	1	1	2	2	1
747	498410	HER2+	IBC-NST	-	2	2	4	2	1	1	1	0	2	1	2	1
748	499451	ER/PR+	IBC-NST	-	3	3	9	3	2	2	4	2	2	1	2	1
749	499590	ER/PR+	IBC-NST	-	3	3	9	3	2	1	2	1	1	2	2	1
750	499652	HER2+	IBC-NST	-	3	2	6	3	3	2	6	3	2	2	4	2
751	499701	HER2+	IBC-NST	-	1	2	2	1	2	2	4	2	2	2	4	2
752	499876	TNBC	IBC-NST	-	1	1	1	0	2	2	4	2	2	2	4	2
753	500204	ER/PR+	IBC-NST	-	3	3	9	3	3	2	6	3	2	1	2	1
754	500207	ER/PR+	IBC-NST	-	3	3	9	3	3	3	9	3	2	2	4	2
755	500288	ER/PR+	IBC-NST	-	3	3	9	3	3	2	6	3	2	1	2	1
756	500328	ER/PR+	IBC-NST	-	3	3	9	3	3	3	9	3	2	2	4	2
757	500744	HER2+	IBC-NST	-	1	1	1	0	3	2	6	3	3	2	6	3
758	500746	TNBC	IBC-NST	-	0	0	0	0	2	2	4	2	2	3	6	3
759	500802	HER2+	IBC-NST	-	3	1	3	2	3	2	6	3	2	2	4	2
760	501330	HER2+	IBC-NST	-	2	2	4	2	2	2	4	2	2	2	4	2
761	501494	ER/PR+	IBC-NST	-	3	3	9	3	3	1	3	2	2	1	2	1
762	501590	ER/PR+	IBC-NST	-	3	3	9	3	2	2	4	2	2	1	2	1
763	501646	ER/PR+	IBC-NST	-	3	3	9	3	2	2	4	2	2	2	4	2
764	501717	ER/PR+	IBC-NST	-	3	2	6	3	2	1	2	1	1	1	1	0
765	502130	TNBC	IBC-NST	-	2	1	2	1	3	2	6	3	3	2	6	3
766	502133	HER2+	IBC-NST	-	3	3	9	3	3	2	6	3	3	1	3	2
767	502331	ER/PR+	IBC-NST	-	3	3	9	3	3	3	9	3	3	1	3	2
768	502441	ER/PR+	IBC-NST	-	3	2	6	3	3	2	6	3	2	1	2	1
769	502779	ER/PR+	IBC-NST	-	3	3	9	3	3	3	9	3	3	2	6	3
770	502976	ER/PR+	IBC-NST	-	3	2	6	3	2	2	4	2	2	2	4	2
771	502991	HER2+	IBC-NST	-	3	2	6	3	2	2	4	2	2	1	2	1
772	503571	TNBC	IBC-NST	-	1	1	1	0	2	1	2	1	2	1	2	1
773	504033	ER/PR+	IBC-NST	-	3	3	9	3	3	3	9	3	2	2	4	2
774	504190	HER2+	IBC-NST	-	0	0	0	0	3	2	6	3	3	2	6	3
775	504409	TNBC	IBC-NST	-	1	1	1	0	0	0	0	0	0	0	0	0
776	504547	HER2+	IBC-NST	-	3	2	6	3	3	2	6	3	1	1	1	0
777	504652	ER/PR+	IBC-NST	-	3	3	9	3	2	2	4	2	3	3	9	3
778	504692	ER/PR+	IBC-NST	-	3	3	9	3	3	3	9	3	3	2	6	3
779	505323	HER2+	IBC-NST	-	3	3	9	3	3	2	6	3	3	2	6	3
780	505870	ER/PR+	IBC-NST	-	2	2	4	2	0	0	0	0	3	2	6	3
781	505905	HER2+	IBC-NST	-	3	3	9	3	3	3	9	3	3	2	6	3
782	505913	HER2+	IBC-NST	-	3	3	9	3	3	3	9	3	3	3	9	3
783	506147	ER/PR+	IBC-NST	-	3	2	6	3	3	2	6	3	3	2	6	3
784	506264	HER2+	IBC-NST	-	3	2	6	3	2	2	4	2	0	0	0	0
785	506448	ER/PR+	IBC-NST	-	3	2	6	3	1	1	1	0	1	2	2	1
786	507129	ER/PR+	IBC-NST	-	3	3	9	3	3	2	6	3	3	2	6	3
787	507347	ER/PR+	IBC-NST	-	2	2	4	2	3	2	6	3	2	2	4	2
788	507437	TNBC	IBC-NST	-	0	0	0	0	3	2	6	3	2	2	4	2
789	507599	TNBC	IBC-NST	-	3	2	6	3	3	2	6	3	3	2	6	3
790	507824	ER/PR+	IBC-NST	-	3	2	6	3	3	3	9	3	0	0	0	0
791	508151	ER/PR+	IBC-NST	-	0	0	0	0	3	2	6	3	2	1	2	1
792	508155	TNBC	IBC-NST	-	0	0	0	0	3	2	6	3	3	2	6	3
793	508244	HER2+	IBC-NST	-	1	1	1	0	2	2	4	2	2	2	4	2
794	508856	HER2+	IBC-NST	-	0	0	0	0	0	0	0	0	2	2	4	2
795	508886	TNBC	IBC-NST	-	0	0	0	0	2	1	2	1	3	3	9	3
796	508912	HER2+	IBC-NST	-	3	3	9	3	3	2	6	3	3	2	6	3
797	509236	HER2+	IBC-NST	-	1	1	1	0	2	2	4	2	2	2	4	2
798	509252	HER2+	IBC-NST	-	0	0	0	0	2	2	4	2	0	0	0	0
799	509828	ER/PR+	IBC-NST	-	3	3	9	3	3	2	6	3	2	1	2	1
800	510241	HER2+	IBC-NST	-	3	2	6	3	3	2	6	3	2	2	4	2
801	511879	HER2+	IBC-NST	-	3	2	6	3	3	2	6	3	3	2	6	3
802	513835	ER/PR+	IBC-NST	-	3	3	9	3	3	2	6	3	3	3	9	3
803	513842	ER/PR+	IBC-NST	-	3	3	9	3	2	1	2	1	0	0	0	0
804	513963	HER2+	IBC-NST	-	3	2	6	3	3	2	6	3	2	2	4	2
805	514137	ER/PR+	IBC-NST	-	3	2	6	3	2	2	4	2	2	1	2	1
806	514323	HER2+	IBC-NST	-	3	2	6	3	1	1	1	0	3	3	9	3
807	514851	HER2+	IBC-NST	-	3	3	9	3	3	2	6	3	3	3	9	3
808	514899	HER2+	IBC-NST	-	0	0	0	0	3	2	6	3	3	3	9	3
809	515401	ER/PR+	IBC-NST	-	3	2	6	3	2	2	4	2	3	2	6	3
810	515405	ER/PR+	IBC-NST	-	3	2	6	3	3	2	6	3	2	1	2	1
811	515408	HER2+	IBC-NST	-	2	2	4	2	2	1	2	1	2	3	6	3
812	516126	ER/PR+	IBC-NST	-	3	2	6	3	2	1	2	1	2	2	4	2
813	516829	ER/PR+	IBC-NST	-	3	3	9	3	3	2	6	3	3	2	6	3
814	517057	ER/PR+	IBC-NST	-	3	3	9	3	2	2	4	2	2	3	6	3
815	517432	HER2+	IBC-NST	-	3	2	6	3	2	2	4	2	3	2	6	3
816	518303	ER/PR+	IBC-NST	-	3	2	6	3	1	1	1	0	1	2	2	1
817	518656	ER/PR+	IBC-NST	-	3	3	9	3	3	3	9	3	3	2	6	3
818	518679	ER/PR+	IBC-NST	-	3	2	6	3	2	2	4	2	3	3	9	3
819	519097	TNBC	IBC-NST	-	0	0	0	0	2	2	4	2	3	3	9	3
820	519828	TNBC	IBC-NST	-	3	3	9	3	3	2	6	3	3	3	9	3
821	519836	TNBC	IBC-NST	-	0	0	0	0	0	0	0	0	2	2	4	2
822	519859	HER2+	IBC-NST	-	0	0	0	0	3	3	9	3	3	1	3	2
823	520076	ER/PR+	IBC-NST	-	3	3	9	3	3	2	6	3	2	1	2	1
824	520410	HER2+	IBC-NST	-	2	2	4	2	3	2	6	3	3	2	6	3
825	520623	TNBC	IBC-NST	-	0	0	0	0	3	2	6	3	3	3	9	3
826	520655	ER/PR+	IBC-NST	-	3	2	6	3	2	1	2	1	3	3	9	3
827	520957	ER/PR+	IBC-NST	-	3	2	6	3	2	2	4	2	2	1	2	1
828	521090	ER/PR+	IBC-NST	-	3	2	6	3	3	2	6	3	2	2	4	2
829	521208	ER/PR+	IBC-NST	-	3	3	9	3	2	2	4	2	3	3	9	3
830	522668	ER/PR+	IBC-NST	-	2	2	4	2	2	2	4	2	0	0	0	0
831	523105	ER/PR+	IBC-NST	-	2	2	4	2	1	1	1	0	3	3	9	3
832	523191	ER/PR+	IBC-NST	-	3	2	6	3	2	1	2	1	3	3	9	3
833	523230	ER/PR+	IBC-NST	-	3	3	9	3	2	2	4	2	3	1	3	2
834	523299	ER/PR+	IBC-NST	-	3	2	6	3	3	2	6	3	2	1	2	1
835	524478	ER/PR+	IBC-NST	-	3	2	6	3	3	2	6	3	2	1	2	1
836	524485	ER/PR+	IBC-NST	-	3	2	6	3	2	2	4	2	3	3	9	3
837	524495	ER/PR+	IBC-NST	-	3	2	6	3	3	2	6	3	2	3	6	3
838	524704	HER2+	IBC-NST	-	1	1	1	0	2	1	2	1	3	3	9	3
839	524712	HER2+	IBC-NST	-	0	0	0	0	1	1	1	0	3	3	9	3
840	524862	ER/PR+	IBC-NST	-	3	3	9	3	3	2	6	3	3	2	6	3
841	524908	TNBC	IBC-NST	-	0	0	0	0	2	2	4	2	2	1	2	1
842	524949	TNBC	IBC-NST	-	0	0	0	0	3	2	6	3	2	2	4	2
843	525076	TNBC	IBC-NST	-	3	2	6	3	3	1	3	2	2	1	2	1
844	525100	HER2+	IBC-NST	-	0	0	0	0	3	3	9	3	3	3	9	3
845	525420	ER/PR+	IBC-NST	-	2	1	2	1	2	1	2	1	2	2	4	2
846	525474	ER/PR+	IBC-NST	-	2	2	4	2	2	2	4	2	3	2	6	3
847	525612	HER2+	IBC-NST	-	1	2	2	1	0	0	0	0	3	3	9	3
848	526262	HER2+	IBC-NST	-	3	2	6	3	3	2	6	3	2	3	6	3
849	527151	ER/PR+	IBC-NST	-	3	2	6	3	2	2	4	2	2	1	2	1
850	527245	HER2+	IBC-NST	-	3	3	9	3	3	3	9	3	3	1	3	2
851	527633	TNBC	IBC-NST	-	0	0	0	0	3	2	6	3	2	2	4	2
852	528890	HER2+	IBC-NST	-	0	0	0	0	3	3	9	3	2	1	2	1
853	528897	HER2+	IBC-NST	-	3	2	6	3	3	3	9	3	2	2	4	2
854	529099	TNBC	IBC-NST	-	3	3	9	3	3	3	9	3	2	1	2	1
855	529444	ER/PR+	IBC-NST	-	3	2	6	3	2	2	4	2	0	0	0	0
856	529461	ER/PR+	IBC-NST	-	3	3	9	3	3	2	6	3	2	2	4	2
857	529559	TNBC	IBC-NST	-	0	0	0	0	3	2	6	3	0	0	0	0
858	529693	ER/PR+	IBC-NST	-	2	1	2	1	2	1	2	1	2	1	2	1
859	530041	ER/PR+	IBC-NST	-	3	3	9	3	3	3	9	3	2	2	4	2
860	530064	ER/PR+	IBC-NST	-	3	3	9	3	3	2	6	3	2	2	4	2
861	530343	ER/PR+	IBC-NST	-	3	3	9	3	3	3	9	3	3	1	3	2
862	530710	TNBC	IBC-NST	-	0	0	0	0	3	1	3	2	0	0	0	0
863	530964	ER/PR+	IBC-NST	-	3	3	9	3	3	3	9	3	3	3	9	3
864	531738	HER2+	IBC-NST	-	3	2	6	3	2	2	4	2	1	3	3	2
865	531859	ER/PR+	IBC-NST	-	3	2	6	3	3	2	6	3	2	3	6	3
866	532581	HER2+	IBC-NST	-	3	3	9	3	2	2	4	2	2	2	4	2
867	532601	ER/PR+	IBC-NST	-	3	2	6	3	3	2	6	3	2	1	2	1
868	532603	HER2+	IBC-NST	-	3	2	6	3	3	3	9	3	3	3	9	3
869	532683	ER/PR+	IBC-NST	-	3	3	9	3	3	3	9	3	3	3	9	3
870	532963	ER/PR+	IBC-NST	-	3	3	9	3	3	2	6	3	3	2	6	3
871	532965	TNBC	IBC-NST	-	0	0	0	0	3	3	9	3	3	3	9	3
872	533119	ER/PR+	IBC-NST	-	3	3	9	3	2	2	4	2	2	2	4	2
873	533343	ER/PR+	IBC-NST	-	2	1	2	1	0	0	0	0	2	1	2	1
874	533868	ER/PR+	IBC-NST	-	2	2	4	2	3	2	6	3	0	0	0	0
875	534015	ER/PR+	IBC-NST	-	2	2	4	2	3	3	9	3	2	1	2	1
876	534018	TNBC	IBC-NST	-	0	0	0	0	3	3	9	3	3	3	9	3
877	534282	ER/PR+	IBC-NST	-	3	2	6	3	2	1	2	1	2	2	4	2
878	534539	HER2+	IBC-NST	-	3	3	9	3	3	2	6	3	2	1	2	1
879	534541	ER/PR+	IBC-NST	-	3	2	6	3	3	2	6	3	2	2	4	2
880	535002	TNBC	IBC-NST	-	2	1	2	1	3	3	9	3	1	2	2	1
881	535012	HER2+	IBC-NST	-	2	2	4	2	3	3	9	3	2	3	6	3
882	535140	ER/PR+	IBC-NST	-	3	3	9	3	3	3	9	3	3	2	6	3
883	535890	HER2+	IBC-NST	-	3	3	9	3	3	3	9	3	3	3	9	3
884	535907	ER/PR+	IBC-NST	-	3	2	6	3	2	1	2	1	2	1	2	1
885	536030	ER/PR+	IBC-NST	-	3	3	9	3	3	2	6	3	2	1	2	1
886	536945	HER2+	IBC-NST	-	3	2	6	3	3	3	9	3	3	2	6	3
887	537209	TNBC	IBC-NST	-	3	2	6	3	3	3	9	3	2	2	4	2
888	537235	ER/PR+	IBC-NST	-	3	3	9	3	2	2	4	2	2	2	4	2
889	537846	HER2+	IBC-NST	-	3	3	9	3	3	2	6	3	3	3	9	3
890	538077	ER/PR+	IBC-NST	-	3	3	9	3	3	2	6	3	3	3	9	3
891	538348	ER/PR+	IBC-NST	-	3	3	9	3	3	3	9	3	3	3	9	3
892	538362	ER/PR+	IBC-NST	-	3	3	9	3	3	2	6	3	3	1	3	2
893	538454	HER2+	IBC-NST	-	2	2	4	2	1	1	1	0	3	2	6	3
894	538630	ER/PR+	IBC-NST	-	3	3	9	3	3	3	9	3	3	3	9	3
895	538826	ER/PR+	IBC-NST	-	3	3	9	3	3	2	6	3	3	2	6	3
896	538954	HER2+	IBC-NST	-	3	3	9	3	3	2	6	3	3	3	9	3
897	539844	ER/PR+	IBC-NST	-	2	2	4	2	3	3	9	3	3	3	9	3
898	539845	HER2+	IBC-NST	-	3	3	9	3	3	2	6	3	3	2	6	3
899	539874	HER2+	IBC-NST	-	3	3	9	3	3	2	6	3	2	2	4	2
900	540084	ER/PR+	IBC-NST	-	3	3	9	3	3	2	6	3	3	3	9	3
901	540095	HER2+	IBC-NST	-	0	0	0	0	2	1	2	1	3	3	9	3
902	540553	ER/PR+	IBC-NST	-	3	3	9	3	3	3	9	3	2	2	4	2
903	540556	HER2+	IBC-NST	-	2	2	4	2	2	2	4	2	3	3	9	3
904	540968	HER2+	IBC-NST	-	2	2	4	2	3	2	6	3	3	3	9	3
905	541252	TNBC	IBC-NST	-	0	0	0	0	3	2	6	3	3	3	9	3
906	541433	ER/PR+	IBC-NST	-	3	2	6	3	2	1	2	1	2	1	2	1
907	541996	HER2+	IBC-NST	-	2	1	2	1	2	2	4	2	3	2	6	3
908	542255	ER/PR+	IBC-NST	-	3	3	9	3	3	3	9	3	2	2	4	2
909	542367	ER/PR+	IBC-NST	-	3	2	6	3	2	1	2	1	3	2	6	3
910	542587	ER/PR+	IBC-NST	-	2	2	4	2	3	3	9	3	3	3	9	3
911	542617	ER/PR+	IBC-NST	-	3	2	6	3	3	2	6	3	3	2	6	3
912	542732	TNBC	IBC-NST	-	0	0	0	0	2	1	2	1	3	2	6	3
913	542744	HER2+	IBC-NST	-	3	3	9	3	3	2	6	3	2	2	4	2
914	542892	ER/PR+	IBC-NST	-	3	2	6	3	3	2	6	3	3	2	6	3
915	543295	HER2+	IBC-NST	-	3	3	9	3	3	3	9	3	2	1	2	1
916	543532	HER2+	IBC-NST	-	3	2	6	3	3	3	9	3	3	3	9	3
917	543778	ER/PR+	IBC-NST	-	0	0	0	0	1	1	1	0	3	1	3	2
918	544170	HER2+	IBC-NST	-	3	2	6	3	2	2	4	2	3	2	6	3
919	544174	TNBC	IBC-NST	-	1	1	1	0	3	2	6	3	3	2	6	3
920	544442	ER/PR+	IBC-NST	-	3	3	9	3	2	2	4	2	2	2	4	2
921	544797	TNBC	IBC-NST	-	0	0	0	0	2	1	2	1	2	2	4	2
922	545503	HER2+	IBC-NST	-	3	2	6	3	3	2	6	3	3	3	9	3
923	545910	TNBC	IBC-NST	-	0	0	0	0	3	3	9	3	2	2	4	2
924	545912	ER/PR+	IBC-NST	-	3	3	9	3	3	3	9	3	3	3	9	3
925	546190	ER/PR+	IBC-NST	-	3	3	9	3	3	3	9	3	3	2	6	3
926	546390	ER/PR+	IBC-NST	-	3	3	9	3	3	2	6	3	3	3	9	3
927	547374	HER2+	IBC-NST	-	2	2	4	2	3	2	6	3	3	3	9	3
928	547527	ER/PR+	IBC-NST	-	3	2	6	3	3	3	9	3	3	2	6	3
929	547533	HER2+	IBC-NST	-	2	2	4	2	2	1	2	1	2	1	2	1
930	548664	ER/PR+	IBC-NST	-	3	2	6	3	2	2	4	2	3	3	9	3
931	548767	ER/PR+	IBC-NST	-	3	3	9	3	3	2	6	3	2	2	4	2
932	548888	TNBC	IBC-NST	-	0	0	0	0	2	2	4	2	3	2	6	3
933	549033	ER/PR+	IBC-NST	-	3	3	9	3	3	2	6	3	3	2	6	3
934	549188	ER/PR+	IBC-NST	-	2	1	2	1	0	0	0	0	3	2	6	3
935	549772	ER/PR+	IBC-NST	-	3	2	6	3	1	1	1	0	3	1	3	2
936	550023	HER2+	IBC-NST	-	3	1	3	2	2	1	2	1	2	1	2	1
937	550038	ER/PR+	IBC-NST	-	3	2	6	3	3	2	6	3	2	1	2	1
938	550301	ER/PR+	IBC-NST	-	3	3	9	3	2	2	4	2	0	0	0	0
939	550379	ER/PR+	IBC-NST	-	3	3	9	3	3	2	6	3	3	2	6	3
940	550449	HER2+	IBC-NST	-	3	2	6	3	3	2	6	3	3	2	6	3
941	550752	HER2+	IBC-NST	-	3	3	9	3	3	3	9	3	2	1	2	1
942	551034	ER/PR+	IBC-NST	-	3	3	9	3	3	3	9	3	2	1	2	1
943	551856	HER2+	IBC-NST	-	3	2	6	3	2	1	2	1	3	3	9	3
944	551933	ER/PR+	IBC-NST	-	3	2	6	3	2	2	4	2	3	2	6	3
945	552038	ER/PR+	IBC-NST	-	3	2	6	3	2	1	2	1	2	1	2	1
946	552124	ER/PR+	IBC-NST	-	3	3	9	3	2	2	4	2	2	2	4	2
947	552554	ER/PR+	IBC-NST	-	3	3	9	3	3	2	6	3	2	1	2	1
948	552563	HER2+	IBC-NST	-	0	0	0	0	2	2	4	2	3	1	3	2
949	552569	HER2+	IBC-NST	-	3	2	6	3	2	1	2	1	3	2	6	3
950	552570	ER/PR+	IBC-NST	-	3	3	9	3	3	2	6	3	2	1	2	1
951	552682	ER/PR+	IBC-NST	-	3	3	9	3	2	1	2	1	2	1	2	1
952	553200	ER/PR+	IBC-NST	-	3	3	9	3	2	1	2	1	2	1	2	1
953	553525	ER/PR+	IBC-NST	-	3	2	6	3	2	1	2	1	3	2	6	3
954	553702	HER2+	IBC-NST	-	3	3	9	3	3	3	9	3	3	2	6	3
955	554064	ER/PR+	IBC-NST	-	3	3	9	3	3	2	6	3	3	1	3	2
956	554204	HER2+	IBC-NST	-	0	0	0	0	3	3	9	3	2	3	6	3
957	554218	ER/PR+	IBC-NST	-	0	0	0	0	2	1	2	1	3	2	6	3
958	554747	TNBC	IBC-NST	-	3	3	9	3	3	2	6	3	2	1	2	1
959	554789	ER/PR+	IBC-NST	-	3	2	6	3	2	1	2	1	3	2	6	3
960	555181	ER/PR+	IBC-NST	-	2	2	4	2	0	0	0	0	0	0	0	0
961	556479	ER/PR+	IBC-NST	-	3	3	9	3	3	2	6	3	2	2	4	2
962	556732	HER2+	IBC-NST	-	3	3	9	3	3	2	6	3	3	1	3	2
963	557161	HER2+	IBC-NST	-	0	0	0	0	3	2	6	3	0	0	0	0
964	557197	ER/PR+	IBC-NST	-	3	3	9	3	3	3	9	3	2	3	6	3
965	557392	ER/PR+	IBC-NST	-	3	2	6	3	1	1	1	0	2	2	4	2
966	557393	ER/PR+	IBC-NST	-	3	3	9	3	3	3	9	3	3	2	6	3
967	557521	HER2+	IBC-NST	-	3	3	9	3	3	3	9	3	3	1	3	2
968	557523	HER2+	IBC-NST	-	3	2	6	3	1	1	1	0	3	2	6	3
969	557534	ER/PR+	IBC-NST	-	0	0	0	0	2	2	4	2	2	2	4	2
970	557681	HER2+	IBC-NST	-	2	1	2	1	2	2	4	2	3	2	6	3
971	557956	TNBC	IBC-NST	-	1	1	1	0	3	2	6	3	3	2	6	3
972	558055	HER2+	IBC-NST	-	3	3	9	3	2	2	4	2	2	2	4	2
973	558208	ER/PR+	IBC-NST	-	3	3	9	3	3	2	6	3	2	1	2	1
974	558338	HER2+	IBC-NST	-	0	0	0	0	2	1	2	1	3	2	6	3
975	558367	TNBC	IBC-NST	-	0	0	0	0	2	2	4	2	2	2	4	2
976	558647	ER/PR+	IBC-NST	-	3	3	9	3	3	3	9	3	2	1	2	1
977	558652	ER/PR+	IBC-NST	-	3	3	9	3	3	2	6	3	2	1	2	1
978	558743	TNBC	IBC-NST	-	1	1	1	0	3	2	6	3	1	2	2	1
979	559377	TNBC	IBC-NST	-	3	2	6	3	2	2	4	2	3	2	6	3
980	559419	ER/PR+	IBC-NST	-	3	3	9	3	3	2	6	3	2	1	2	1
981	559421	ER/PR+	IBC-NST	-	2	2	4	2	2	1	2	1	2	1	2	1
982	559536	HER2+	IBC-NST	-	3	3	9	3	3	2	6	3	3	1	3	2
983	560243	ER/PR+	IBC-NST	-	3	2	6	3	2	2	4	2	3	2	6	3
984	560376	ER/PR+	IBC-NST	-	3	3	9	3	2	2	4	2	1	1	1	0
985	560383	HER2+	IBC-NST	-	3	3	9	3	3	3	9	3	3	3	9	3
986	560419	HER2+	IBC-NST	-	3	3	9	3	3	3	9	3	3	3	9	3
987	560531	TNBC	IBC-NST	-	1	1	1	0	2	2	4	2	3	3	9	3
988	560629	ER/PR+	IBC-NST	-	3	3	9	3	3	2	6	3	2	3	6	3
989	561276	HER2+	IBC-NST	-	3	3	9	3	3	3	9	3	3	3	9	3
990	561292	ER/PR+	IBC-NST	-	3	3	9	3	3	3	9	3	3	3	9	3
991	561414	HER2+	IBC-NST	-	0	0	0	0	3	2	6	3	3	2	6	3
992	561837	HER2+	IBC-NST	-	1	2	2	1	2	1	2	1	3	3	9	3
993	561858	ER/PR+	IBC-NST	-	3	3	9	3	3	3	9	3	2	2	4	2
994	561978	TNBC	IBC-NST	-	0	0	0	0	0	0	0	0	0	0	0	0
995	562220	ER/PR+	IBC-NST	-	3	3	9	3	3	3	9	3	3	1	3	2
996	562225	ER/PR+	IBC-NST	-	3	3	9	3	3	2	6	3	3	2	6	3
997	562533	HER2+	IBC-NST	-	3	3	9	3	3	2	6	3	1	1	1	0
998	562632	ER/PR+	IBC-NST	-	3	3	9	3	3	2	6	3	1	1	1	0
999	562634	ER/PR+	IBC-NST	-	3	3	9	3	2	2	4	2	2	1	2	1
1000	562653	HER2+	IBC-NST	-	3	3	9	3	3	3	9	3	2	1	2	1
1001	562791	HER2+	IBC-NST	-	2	1	2	1	3	3	9	3	2	2	4	2
1002	562939	HER2+	IBC-NST	-	3	3	9	3	3	3	9	3	1	2	2	1
1003	563257	HER2+	IBC-NST	-	0	0	0	0	2	2	4	2	2	1	2	1
1004	563389	ER/PR+	IBC-NST	-	3	3	9	3	3	3	9	3	3	3	9	3
1005	563794	HER2+	IBC-NST	-	3	3	9	3	3	2	6	3	3	3	9	3
1006	563822	HER2+	IBC-NST	-	3	2	6	3	3	2	6	3	3	1	3	2
1007	564165	HER2+	IBC-NST	-	2	3	6	3	3	3	9	3	2	3	6	3
1008	564259	ER/PR+	IBC-NST	-	3	2	6	3	2	1	2	1	2	2	4	2
1009	564666	ER/PR+	IBC-NST	-	3	3	9	3	2	2	4	2	3	2	6	3
1010	564675	ER/PR+	IBC-NST	-	3	3	9	3	3	2	6	3	3	1	3	2
1011	565688	ER/PR+	IBC-NST	-	3	3	9	3	3	2	6	3	3	2	6	3
1012	565820	TNBC	IBC-NST	-	0	0	0	0	2	1	2	1	3	2	6	3
1013	565834	ER/PR+	IBC-NST	-	3	3	9	3	2	2	4	2	3	2	6	3
1014	566482	ER/PR+	IBC-NST	-	3	3	9	3	3	2	6	3	3	2	6	3
1015	566660	HER2+	IBC-NST	-	3	3	9	3	3	2	6	3	2	1	2	1
1016	566680	ER/PR+	IBC-NST	-	3	3	9	3	3	3	9	3	2	1	2	1
1017	568099	HER2+	IBC-NST	-	3	3	9	3	3	3	9	3	2	1	2	1
1018	568254	ER/PR+	IBC-NST	-	3	3	9	3	3	3	9	3	2	1	2	1
1019	568529	HER2+	IBC-NST	-	2	2	4	2	3	3	9	3	2	1	2	1
1020	569317	ER/PR+	IBC-NST	-	3	3	9	3	3	3	9	3	3	2	6	3
1021	570204	ER/PR+	IBC-NST	-	3	3	9	3	3	3	9	3	3	3	9	3
1022	570458	ER/PR+	IBC-NST	-	3	3	9	3	3	3	9	3	0	0	0	0
1023	570609	HER2+	IBC-NST	-	1	1	1	0	3	2	6	3	2	3	6	3
1024	570717	ER/PR+	IBC-NST	-	3	3	9	3	3	2	6	3	2	1	2	1
1025	571341	ER/PR+	IBC-NST	-	3	3	9	3	3	3	9	3	1	1	1	0
1026	571630	ER/PR+	IBC-NST	-	3	3	9	3	3	3	9	3	0	0	0	0
1027	571643	HER2+	IBC-NST	-	2	2	4	2	3	2	6	3	2	2	4	2
1028	571648	HER2+	IBC-NST	-	3	3	9	3	2	2	4	2	0	0	0	0
1029	572053	HER2+	IBC-NST	-	3	3	9	3	3	3	9	3	1	1	1	0
1030	572235	HER2+	IBC-NST	-	2	2	4	2	3	3	9	3	3	3	9	3
1031	572646	HER2+	IBC-NST	-	3	2	6	3	3	2	6	3	2	1	2	1
1032	572912	HER2+	IBC-NST	-	2	1	2	1	3	3	9	3	3	2	6	3
1033	572936	HER2+	IBC-NST	-	1	1	1	0	0	0	0	0	2	1	2	1
1034	572979	ER/PR+	IBC-NST	-	3	3	9	3	2	2	4	2	2	1	2	1
1035	573036	ER/PR+	IBC-NST	-	3	2	6	3	3	2	6	3	0	0	0	0
1036	573066	ER/PR+	IBC-NST	-	2	2	4	2	2	2	4	2	3	2	6	3
1037	573178	HER2+	IBC-NST	-	3	2	6	3	3	2	6	3	2	1	2	1
1038	573181	TNBC	IBC-NST	-	3	2	6	3	2	1	2	1	2	2	4	2
1039	573251	HER2+	IBC-NST	-	0	0	0	0	2	1	2	1	2	1	2	1
1040	573846	ER/PR+	IBC-NST	-	2	2	4	2	2	2	4	2	2	2	4	2
1041	573849	HER2+	IBC-NST	-	2	2	4	2	2	2	4	2	3	2	6	3
1042	574676	HER2+	IBC-NST	-	1	2	2	1	2	2	4	2	3	2	6	3
1043	575220	ER/PR+	IBC-NST	-	3	3	9	3	3	3	9	3	2	2	4	2
1044	575988	HER2+	IBC-NST	-	2	2	4	2	3	3	9	3	2	1	2	1
1045	576083	HER2+	IBC-NST	-	3	2	6	3	3	2	6	3	2	2	4	2
1046	576091	ER/PR+	IBC-NST	-	3	3	9	3	3	3	9	3	3	3	9	3
1047	576178	HER2+	IBC-NST	-	1	1	1	0	3	2	6	3	3	1	3	2
1048	576184	HER2+	IBC-NST	-	2	1	2	1	3	2	6	3	3	2	6	3
1049	576281	ER/PR+	IBC-NST	-	3	3	9	3	3	3	9	3	3	2	6	3
1050	576543	TNBC	IBC-NST	-	1	1	1	0	3	2	6	3	2	1	2	1
1051	577185	ER/PR+	IBC-NST	-	2	2	4	2	3	2	6	3	2	2	4	2
1052	577576	TNBC	IBC-NST	-	0	0	0	0	3	3	9	3	2	2	4	2
1053	578498	HER2+	IBC-NST	-	3	3	9	3	3	3	9	3	3	1	3	2
1054	578510	ER/PR+	IBC-NST	-	3	3	9	3	3	1	3	2	2	2	4	2
1055	578656	TNBC	IBC-NST	-	0	0	0	0	3	3	9	3	2	2	4	2
1056	579015	HER2+	IBC-NST	-	1	1	1	0	3	1	3	2	3	2	6	3
1057	583223	TNBC	IBC-NST	-	1	1	1	0	3	3	9	3	3	2	6	3
1058	590404	HER2+	IBC-NST	-	3	2	6	3	3	2	6	3	2	1	2	1
1059	593488	HER2+	IBC-NST	-	3	1	3	2	3	2	6	3	3	2	6	3
1060	596077	HER2+	IBC-NST	-	3	2	6	3	3	2	6	3	2	2	4	2
1061	597159	TNBC	IBC-NST	-	3	3	9	3	3	3	9	3	2	1	2	1
1062	538966	TNBC	MBC_FMC	-	0	0	0	0	0	0	0	0	3	2	6	3
1063	542000	TNBC	MBC_SqCC	-	1	1	1	0	3	2	6	3	3	1	3	2
1064	550321	TNBC	MBC_MD	osseous	0	0	0	0	3	2	6	3	2	3	6	3
1065	560285	TNBC	MBC_SqCC	-	2	2	4	2	3	2	6	3	2	1	2	1
1066	565986	TNBC	MBC_SpCC	-	0	0	0	0	3	2	6	3	2	2	4	2
1067	568843	TNBC	MBC_MD	osseous	0	0	0	0	3	2	6	3	3	1	3	2
1068	576461-1	TNBC	MBC_FMC	-	1	1	1	0	2	1	2	1	2	1	2	1
1069	576461-2	TNBC	MBC_SqCC	-	1	2	2	1	2	1	2	1	2	1	2	1
1070	576789	TNBC	MBC_FMC	-	2	1	2	1	3	2	6	3	3	1	3	2
1071	579246	TNBC	MBC_SqCC	-	2	2	4	2	3	3	9	3	2	1	2	1
1072	581189	TNBC	MBC_SqCC	-	1	1	1	0	1	1	1	0	3	1	3	2
1073	582398	TNBC	MBC_SqCC	-	0	0	0	0	2	1	2	1	1	1	1	0
1074	583207-1	TNBC	MBC_SqCC	-	2	2	4	2	3	3	9	3	1	2	2	1
1075	583207-2	TNBC	MBC_SpCC	-	1	1	1	0	3	2	6	3	1	1	1	0
1076	585707	TNBC	MBC_SpCC	-	0	0	0	0	3	2	6	3	3	2	6	3
1077	585753-1	TNBC	MBC_SqCC	-	2	2	4	2	3	3	9	3	3	3	9	3
1078	585753-2	TNBC	MBC_SpCC	-	0	0	0	0	3	3	9	3	3	2	6	3
1079	603113	TNBC	MBC_SqCC	-	3	3	9	3	2	2	4	2	1	1	1	0
1080	612830	TNBC	MBC_SqCC	-	2	1	2	1	2	2	4	2	2	1	2	1
1081	614083-1	TNBC	MBC_SpCC	-	0	0	0	0	3	3	9	3	3	2	6	3
1082	614083-2	TNBC	MBC_SqCC	-	0	0	0	0	3	3	9	3	3	2	6	3
1083	615210	TNBC	MBC_SqCC	-	1	1	1	0	3	2	6	3	2	1	2	1
1084	619236	TNBC	MBC_SpCC	-	2	2	4	2	3	3	9	3	2	2	4	2
1085	623945-1	TNBC	MBC_SpCC	-	0	0	0	0	3	3	9	3	3	2	6	3
1086	623945-2	TNBC	MBC_MD	myo	2	2	4	2	3	3	9	3	3	2	6	3
1087	624073	TNBC	MBC_SqCC	-	2	1	2	1	2	2	4	2	2	2	4	2
1088	627529	TNBC	MBC_FMC	-	0	0	0	0	3	1	3	2	3	1	3	2
1089	629835	TNBC	MBC_MD	cartilaginous/osseous	2	1	2	1	3	3	9	3	2	3	6	3
1090	632491	TNBC	MBC_SqCC	-	0	0	0	0	3	2	6	3	1	3	3	2
1091	642768	TNBC	MBC_SqCC	-	2	2	4	2	3	3	9	3	2	2	4	2
1092	643091	TNBC	MBC_MD	cartilaginous	2	1	2	1	3	3	9	3	3	3	9	3
1093	644825	TNBC	MBC_SqCC	-	2	1	2	1	2	1	2	1	2	2	4	2
1094	645837	TNBC	MBC_SqCC	-	2	2	4	2	3	2	6	3	3	1	3	2
1095	652446	TNBC	MBC_SqCC	-	1	1	1	0	3	2	6	3	0	0	0	0
1096	652463	TNBC	MBC_MD	cartilaginous	0	0	0	0	3	3	9	3	2	2	4	2
1097	653855	TNBC	MBC_SqCC	-	2	1	2	1	3	3	9	3	2	1	2	1
1098	656635	TNBC	MBC_SqCC	-	2	1	2	1	3	1	3	2	2	1	2	1
1099	659825	TNBC	MBC_FMC	-	2	1	2	1	3	1	3	2	3	1	3	2
1100	660698	TNBC	MBC_SqCC	-	3	2	6	3	3	3	9	3	3	2	6	3
1101	664203	TNBC	MBC_SqCC	-	1	1	1	0	3	2	6	3	0	0	0	0
1102	664215	TNBC	MBC_SqCC	-	3	2	6	3	3	3	9	3	3	3	9	3
1103	664760	TNBC	MBC_SpCC	-	1	2	2	1	2	1	2	1	1	1	1	0
1104	675419	TNBC	MBC_SqCC	-	2	1	2	1	2	2	4	2	3	3	9	3
1105	675887-1	TNBC	MBC_SqCC	-	2	1	2	1	3	2	6	3	3	2	6	3
1106	675887-2	TNBC	MBC_MD	cartilaginous	2	1	2	1	3	2	6	3	3	2	6	3
1107	677438	TNBC	MBC_SqCC	-	2	1	2	1	3	2	6	3	3	2	6	3
1108	679454-1	TNBC	MBC_SqCC	-	3	2	6	3	3	2	6	3	2	3	6	3
1109	679454-2	TNBC	MBC_MD	cartilaginous	2	1	2	1	3	2	6	3	2	3	6	3
1110	683245	TNBC	MBC_SqCC	-	2	1	2	1	3	3	9	3	1	1	1	0
1111	684470	TNBC	MBC_SqCC	-	3	2	6	3	3	2	6	3	3	1	3	2
1112	686907	TNBC	MBC_MD	cartilaginous	1	1	1	0	3	3	9	3	3	2	6	3
1113	688061	TNBC	MBC_SqCC	-	2	2	4	2	3	2	6	3	3	2	6	3
1114	690744	TNBC	MBC_SqCC	-	2	1	2	1	3	3	9	3	2	2	4	2
1115	690871-1	TNBC	MBC_SpCC	-	0	0	0	0	3	2	6	3	2	2	4	2
1116	690871-2	TNBC	MBC_MD	cartilaginous	0	0	0	0	3	2	6	3	2	2	4	2
1117	692821	TNBC	MBC_SqCC	-	2	1	2	1	3	3	9	3	2	1	2	1
1118	692952	TNBC	MBC_MD	cartilaginous	1	1	1	0	3	3	9	3	3	1	3	2
1119	696915	TNBC	MBC_SqCC	-	2	2	4	2	3	3	9	3	1	1	1	0
1120	697461	TNBC	MBC_MD	cartilaginous	0	0	0	0	3	3	9	3	1	2	2	1
1121	702189	TNBC	MBC_MD	cartilaginous	0	0	0	0	3	3	9	3	2	2	4	2
1122	704943	TNBC	MBC_MD	cartilaginous	1	1	1	0	3	3	9	3	3	3	9	3
1123	706370	TNBC	MBC_SqCC	-	1	1	1	0	3	1	3	2	1	1	1	0
1124	706523	TNBC	MBC_SqCC	-	2	2	4	2	3	3	9	3	2	2	4	2
1125	706958	TNBC	MBC_SqCC	-	2	2	4	2	3	2	6	3	2	1	2	1
1126	707426-1	TNBC	MBC_SqCC	-	0	0	0	0	3	3	9	3	2	3	6	3
1127	707426-2	TNBC	MBC_MD	cartilaginous	0	0	0	0	3	3	9	3	2	3	6	3
1128	707591	TNBC	MBC_SqCC	-	3	1	3	2	3	3	9	3	3	3	9	3
1129	710080	TNBC	MBC_MD	cartilaginous	1	1	1	0	2	2	4	2	2	2	4	2
1130	714783	TNBC	MBC_MD	other	1	1	1	0	3	2	6	3	2	2	4	2
1131	715607	TNBC	MBC_SqCC	-	1	1	1	0	2	2	4	2	1	2	2	1
1132	715722	TNBC	MBC_SqCC	-	0	0	0	0	3	2	6	3	1	3	3	2
1133	720358-1	TNBC	MBC_MD	cartilaginous	0	0	0	0	3	2	6	3	0	0	0	0
1134	720358-2	TNBC	MBC_SqCC	-	0	0	0	0	3	2	6	3	0	0	0	0
1135	720801	TNBC	MBC_SqCC	-	0	0	0	0	3	3	9	3	2	2	4	2
1136	720960	TNBC	MBC_SqCC	-	2	1	2	1	3	2	6	3	2	2	4	2
1137	722161	TNBC	MBC_SqCC	-	2	2	4	2	3	2	6	3	3	2	6	3
1138	723427	TNBC	MBC_MD	cartilaginous	0	0	0	0	3	3	9	3	3	3	9	3
1139	723823	TNBC	MBC_SqCC	-	2	3	6	3	2	2	4	2	2	3	6	3
1140	724438-1	TNBC	MBC_SqCC	-	2	2	4	2	3	2	6	3	2	3	6	3
1141	724438-2	TNBC	MBC_MD	other	2	1	2	1	3	2	6	3	2	3	6	3
1142	724710	TNBC	MBC_MD	myo	0	0	0	0	3	1	3	2	0	0	0	0
1143	725570	TNBC	MBC_FMC	-	2	1	2	1	3	1	3	2	2	1	2	1
1144	727826	TNBC	MBC_MD	osseous	0	0	0	0	2	2	4	2	2	1	2	1
1145	729015	TNBC	MBC_SpCC	-	0	0	0	0	3	3	9	3	2	2	4	2
1146	734909	TNBC	MBC_MD	cartilaginous	1	1	1	0	3	2	6	3	3	3	9	3
1147	743339	TNBC	MBC_SpCC	-	2	2	4	2	1	1	1	0	1	1	1	0
1148	744036	TNBC	MBC_MD	cartilaginous	2	2	4	2	3	2	6	3	3	2	6	3
1149	745147	TNBC	MBC_MD	cartilaginous	0	0	0	0	3	2	6	3	2	2	4	2
1150	747582	TNBC	MBC_SqCC	-	2	1	2	1	3	2	6	3	1	2	2	1
1151	749177	TNBC	MBC_MD	cartilaginous/osseous	2	1	2	1	2	1	2	1	3	3	9	3
1152	749233	TNBC	MBC_SpCC	-	3	2	6	3	3	2	6	3	2	2	4	2
1153	752506	TNBC	MBC_MD	other	2	2	4	2	3	3	9	3	2	2	4	2
1154	760792-1	TNBC	MBC_MD	cartilaginous	1	1	1	0	3	1	3	2	1	2	2	1
1155	760792-2	TNBC	MBC_SqCC	-	2	1	2	1	3	3	9	3	1	2	2	1
1156	762472	TNBC	MBC_SpCC	-	1	1	1	0	2	1	2	1	3	1	3	2
1157	767610	TNBC	MBC_SqCC	-	3	3	9	3	3	1	3	2	1	3	3	2
1158	767885	TNBC	MBC_MD	cartilaginous	0	0	0	0	3	3	9	3	2	2	4	2
1159	787140	TNBC	MBC_SpCC	-	0	0	0	0	3	2	6	3	1	3	3	2
1160	791861	TNBC	MBC_SqCC	-	3	2	6	3	3	3	9	3	1	3	3	2
1161	798771	TNBC	MBC_MD	cartilaginous	2	1	2	1	3	3	9	3	3	2	6	3
1162	800258	TNBC	MBC_SqCC	-	0	0	0	0	3	3	9	3	2	3	6	3
1163	803563	TNBC	MBC_SqCC	-	3	1	3	2	3	2	6	3	2	3	6	3
1164	803585	TNBC	MBC_SqCC	-	3	2	6	3	3	3	9	3	2	2	4	2
1165	807743	TNBC	MBC_MD	cartilaginous	2	1	2	1	3	3	9	3	2	2	4	2
1166	808292	TNBC	MBC_SqCC	-	1	1	1	0	3	3	9	3	3	2	6	3
1167	808358	TNBC	MBC_MD	cartilaginous	0	0	0	0	3	3	9	3	3	2	6	3
1168	808746	TNBC	MBC_MD	cartilaginous	2	1	2	1	3	2	6	3	3	2	6	3
1169	809942	TNBC	MBC_SpCC	-	1	1	1	0	3	2	6	3	3	1	3	2
1170	815692	TNBC	MBC_SqCC	-	1	1	1	0	3	3	9	3	2	3	6	3
1171	816276	TNBC	MBC_SqCC	-	2	2	4	2	3	3	9	3	2	2	4	2
1172	816427	TNBC	MBC_SpCC	-	0	0	0	0	3	3	9	3	3	1	3	2
1173	816864	TNBC	MBC_SqCC	-	1	1	1	0	3	2	6	3	3	3	9	3
1174	818839	TNBC	MBC_MD	other	0	0	0	0	3	3	9	3	3	1	3	2
1175	822603	TNBC	MBC_SqCC	-	0	0	0	0	3	2	6	3	2	3	6	3
1176	824039	TNBC	MBC_SqCC	-	1	1	1	0	2	2	4	2	2	2	4	2
1177	824699	TNBC	MBC_SqCC	-	0	0	0	0	3	2	6	3	3	2	6	3
1178	828984	TNBC	MBC_SqCC	-	2	2	4	2	3	3	9	3	2	3	6	3
1179	829364	TNBC	MBC_SqCC	-	2	3	6	3	3	3	9	3	2	1	2	1
1180	830792	TNBC	MBC_SqCC	-	1	1	1	0	3	3	9	3	2	2	4	2
1181	833403	TNBC	MBC_SqCC	-	0	0	0	0	3	3	9	3	1	2	2	1
1182	839075	TNBC	MBC_SqCC	-	2	3	6	3	3	3	9	3	1	2	2	1
1183	840322	TNBC	MBC_SqCC	-	2	3	6	3	3	2	6	3	2	3	6	3
1184	850959	TNBC	MBC_MD	cartilaginous	1	1	1	0	3	3	9	3	3	2	6	3
1185	851717-1	TNBC	MBC_SqCC	-	0	0	0	0	3	2	6	3	1	2	2	1
1186	851717-2	TNBC	MBC_FMC	-	0	0	0	0	3	2	6	3	3	1	3	2
1187	860191	TNBC	MBC_SqCC	-	0	0	0	0	3	3	9	3	3	2	6	3
1188	871725	TNBC	MBC_FMC	-	1	1	1	0	3	2	6	3	3	2	6	3
1189	877154	TNBC	MBC_MD	cartilaginous	0	0	0	0	3	3	9	3	2	2	4	2
1190	881172	TNBC	MBC_SqCC	-	2	3	6	3	3	3	9	3	1	3	3	2
1191	881841	TNBC	MBC_SqCC	-	0	0	0	0	2	1	2	1	1	3	3	2
1192	883448	TNBC	MBC_SqCC	-	1	1	1	0	3	2	6	3	1	2	2	1
1193	886056	TNBC	MBC_MD	cartilaginous	1	1	1	0	3	3	9	3	1	2	2	1
1194	890141	TNBC	MBC_SqCC	-	2	1	2	1	3	2	6	3	2	2	4	2
1195	895031	TNBC	MBC_SqCC	-	0	0	0	0	3	2	6	3	1	1	1	0
1196	906757	TNBC	MBC_MD	osseous	0	0	0	0	3	2	6	3	2	3	6	3
1197	908825	TNBC	MBC_SpCC	-	0	0	0	0	3	3	9	3	2	2	4	2
1198	915082	TNBC	MBC_MD	cartilaginous	2	1	2	1	3	3	9	3	3	3	9	3
1199	920004	TNBC	MBC_MD	cartilaginous	0	0	0	0	3	3	9	3	0	0	0	0
1200	920203	TNBC	MBC_SqCC	-	3	2	6	3	3	2	6	3	0	0	0	0
1201	921019	TNBC	MBC_SpCC	-	1	1	1	0	3	2	6	3	2	1	2	1
